# Supplementary material for: Integration of Aspergillus niger transcriptomic profile with metabolic model identifies potential targets to optimise citric acid production from lignocellulosic hydrolysate
Source: Biotechnol Biofuels Bioprod. 2022 Jan 12;15:4. doi: 10.1186/s13068-021-02099-2 (PMC8756645; doi:10.1186/s13068-021-02099-2)
Supplement: Supplementary file 1 — Additional file 1: The iDU1327 model presented as a spreadsheet. [file 13068_2021_2099_MOESM1_ESM.xls]

## Sheet: Metabolites
Metabolite ID	Name	Compartment	Formula	Identifiers
GLC	alpha-D-Glucose	c	C6H12O6	http://identifiers.org/kegg.compound/C00267
BDGLC	beta-D-Glucose	c	C6H12O6	http://identifiers.org/kegg.compound/C00221
DGLC	D-Glucose	c	C6H12O6	http://identifiers.org/kegg.compound/C00031
BGLAC	beta-D-galactose	c	C6H12O6	http://identifiers.org/kegg.compound/C00962
GLAC	D-Galactose	c	C6H12O6	http://identifiers.org/kegg.compound/C00124
BLARAB	beta-L-arabinose	c	C5H10O5	http://identifiers.org/kegg.compound/C02479
LARAB	L-Arabinose	c	C5H10O5	http://identifiers.org/kegg.compound/C00259
FRU	D-Fructose	c	C6H12O6	http://identifiers.org/kegg.compound/C00095
BFRU	beta-D-fructose	c	C6H12O6	http://identifiers.org/kegg.compound/C02336
ADP	ADP	c	C10H13N5O10P2	http://identifiers.org/kegg.compound/C00008
G6P	D-Glucose 6-phosphate	c	C6H13O9P	http://identifiers.org/kegg.compound/C00092
H	Proton (energy metabolism)	c	H	http://identifiers.org/kegg.compound/C00080
ATP	ATP	c	C10H13N5O13P3	http://identifiers.org/kegg.compound/C00002
BDG6P	beta-D-Glucose 6-phosphate	c	C6H11O9P	http://identifiers.org/kegg.compound/C01172
F6P	beta-D-Fructose 6-phosphate	c	C6H11O9P	http://identifiers.org/kegg.compound/C05345, http://identifiers.org/kegg.compound/C00085
ADG6P	alpha-D-Glucose 6-phosphate	c	C6H11O9P	http://identifiers.org/kegg.compound/C00668
FDP	beta-D-Fructose 1,6-bisphosphate	c	C6H10O12P2	http://identifiers.org/kegg.compound/C05378
PI	Orthophosphate	c	HO4P	http://identifiers.org/kegg.compound/C00009
H2O	H2O	c	H2O	http://identifiers.org/kegg.compound/C00001
T3P2	Glycerone phosphate	c	C3H5O6P	http://identifiers.org/kegg.compound/C00111
T3P1	D-Glyceraldehyde 3-phosphate	c	C3H5O6P	http://identifiers.org/kegg.compound/C00118
13PDG	1,3-Bisphospho-D-glycerate	c	C3H4O10P2	http://identifiers.org/kegg.compound/C00236
NADH	NADH	c	C21H27N7O14P2	http://identifiers.org/kegg.compound/C00004
NAD	NAD(+)	c	C21H26N7O14P2	http://identifiers.org/kegg.compound/C00003
3PG	3-Phospho-D-glycerate	c	C3H4O7P	http://identifiers.org/kegg.compound/C00197
2PG	2-Phospho-D-glycerate	c	C3H4O7P	http://identifiers.org/kegg.compound/C00631
PEP	Phosphoenolpyruvate	c	C3H2O6P	http://identifiers.org/kegg.compound/C00074
PYR	Pyruvate	c	C3H3O3	http://identifiers.org/kegg.compound/C00022
OA	Oxaloacetate	c	C4H2O5	http://identifiers.org/kegg.compound/C00036
CO2	CO2	c	CO2	http://identifiers.org/kegg.compound/C00011
D6PGL	d-Glucono-1,5-lactone 6-phosphate	c	C6H9O9P	http://identifiers.org/kegg.compound/C01236
NADPH	NADPH	c	C21H26N7O17P3	http://identifiers.org/kegg.compound/C00005
NADP	NADP(+)	c	C21H25N7O17P3	http://identifiers.org/kegg.compound/C00006
D6PGC	6-Phospho-D-gluconate	c	C6H10O10P	http://identifiers.org/kegg.compound/C00345
RL5P	D-Ribulose 5-phosphate	c	C5H9O8P	http://identifiers.org/kegg.compound/C00199
XUL5P	D-Xylulose 5-phosphate	c	C5H9O8P	http://identifiers.org/kegg.compound/C00231
R5P	D-Ribose 5-phosphate	c	C5H9O8P	http://identifiers.org/kegg.compound/C00117
S7P	Sedoheptulose 7-phosphate	c	C7H13O10P	http://identifiers.org/kegg.compound/C05382
E4P	D-Erythrose 4-phosphate	c	C4H7O7P	http://identifiers.org/kegg.compound/C00279
CIT	Citrate	c	C6H5O7	http://identifiers.org/kegg.compound/C00158
COA	Coenzyme A	c	C21H32N7O16P3S	http://identifiers.org/kegg.compound/C00010
ACCOA	Acetyl-CoA	c	C23H34N7O17P3S	http://identifiers.org/kegg.compound/C00024
ACO	cis-Aconitate	c	C6H3O6	http://identifiers.org/kegg.compound/C00417
ICIT	Isocitrate	c	C6H5O7	http://identifiers.org/kegg.compound/C00311
AKG	2-Oxoglutarate	c	C5H4O5	http://identifiers.org/kegg.compound/C00026
GTP	GTP	c	C10H13N5O14P3	http://identifiers.org/kegg.compound/C00044
SUCC	Succinate	c	C4H4O4	http://identifiers.org/kegg.compound/C00042
GDP	GDP	c	C10H13N5O11P2	http://identifiers.org/kegg.compound/C00035
FUM	Fumarate	c	C4H2O4	http://identifiers.org/kegg.compound/C00122
Q	Ubiquinone	c	C19H26O4	http://identifiers.org/kegg.compound/C00399
FAD	FAD	c	C27H31N9O15P2	http://identifiers.org/kegg.compound/C00016
FADH2	FADH2	c	C27H33N9O15P2	http://identifiers.org/kegg.compound/C01352
MAL	(S)-Malate	c	C4H4O5	http://identifiers.org/kegg.compound/C00149
GLX	Glyoxylate	c	C2HO3	http://identifiers.org/kegg.compound/C00048
G	D-Glycerate	c	C3H5O4	http://identifiers.org/kegg.compound/C00258
3HPYR	3-hydroxypyruvate	c	C3H3O4	http://identifiers.org/kegg.compound/C00168
GLY	Glycine	c	C2H5NO2	http://identifiers.org/kegg.compound/C00037
SER	L-Serine	c	C3H7NO3	http://identifiers.org/kegg.compound/C00065
AC	Acetate	c	C2H3O2	http://identifiers.org/kegg.compound/C00033
ITACONATE	itaconate	c	C5H4O4	http://identifiers.org/kegg.compound/C00490
OXAL	Oxalate	c	C2O4	http://identifiers.org/kegg.compound/C00209
FOR	Formate	c	CHO2	http://identifiers.org/kegg.compound/C00058
FALD	Formaldehyde	c	CH2O	http://identifiers.org/kegg.compound/C00067
METHOL	Methanol	c	CH4O	http://identifiers.org/kegg.compound/C00132
H2O2	Hydrogen peroxide	c	H2O2	http://identifiers.org/kegg.compound/C00027
O2	Oxygen	c	O2	http://identifiers.org/kegg.compound/C00007
HYGTA	S-(Hydroxymethyl)glutathione	c	C11H18N3O7S	http://identifiers.org/kegg.compound/C14180
RGT	Glutathione	c	C10H16N3O6S	http://identifiers.org/kegg.compound/C00051
FGT	S-Formylglutathione	c	C11H16N3O7S	http://identifiers.org/kegg.compound/C01031
ACAL	Acetaldehyde	c	C2H4O	http://identifiers.org/kegg.compound/C00084
ACTP	Acetyl phosphate	c	C2H3O5P	http://identifiers.org/kegg.compound/C00227
MTHGXL	Methylglyoxal	c	C3H4O2	http://identifiers.org/kegg.compound/C00546
LACAL	D-Lactaldehyde	c	C3H5O2	http://identifiers.org/kegg.compound/C00937
LAC	D-Lactate	c	C3H5O3	http://identifiers.org/kegg.compound/C00256
LGT	S-D-Lactoylglutathione	c	C13H20N3O8S	http://identifiers.org/kegg.compound/C03451
PROP	Propionate	c	C3H5O2	http://identifiers.org/kegg.compound/C00163
PROPAL	Propionaldehyde	c	C3H6O	http://identifiers.org/kegg.compound/C00479
AMP	AMP	c	C10H12N5O7P	http://identifiers.org/kegg.compound/C00020
PPI	Pyrophosphate	c	HO7P2	http://identifiers.org/kegg.compound/C00013
PROPCOA	Propionyl-CoA	c	C24H40N7O17P3S	http://identifiers.org/kegg.compound/C00100
PPAD	Propionyladenylate	c	C13H18N5O8P	http://identifiers.org/kegg.compound/C05983
PROPANOATE	Propanoate	c	C3H5O2	http://identifiers.org/kegg.compound/C00163
PPCOA	Propanoyl-coa	c	C24H36N7O17P3S	http://identifiers.org/kegg.compound/C00100
MSA	3-Oxopropanoate(Malonate semialdehyde)	c	C3H3O3	http://identifiers.org/kegg.compound/C00222
GABA	4-Aminobutanoate	c	C4H8NO2	http://identifiers.org/kegg.compound/C00334
GLU	L-Glutamate	c	C5H8NO4	http://identifiers.org/kegg.compound/C00025
C40COA	Butanoyl-CoA	c	C25H38N7O17P3S	http://identifiers.org/kegg.compound/C00136
BUTYRATE	Butanoic acid	c	C4H7O2	http://identifiers.org/kegg.compound/C00246
AACCOA	Acetoacetyl-CoA	c	C25H36N7O18P3S	http://identifiers.org/kegg.compound/C00332
ACTAC	Acetoacetate	c	C4H5O3	http://identifiers.org/kegg.compound/C00164
AHTD	2-Amino-4-hydroxy-6-(erythro-1,2,3-trihydroxypropyl)-dihydropteridine triphosphate	c	C9H13N5O13P3	http://identifiers.org/kegg.compound/C04895
DHP	2-Amino-4-hydroxy-6-(D-erythro-1,2,3-trihydroxypropyl)-7,8-dihydropteridine	c	C9H13N5O4	http://identifiers.org/kegg.compound/C04874
AHHMP	2-Amino-4-hydroxy-6-hydroxymethyl-7,8-dihydropteridine	c	C7H9N5O2	http://identifiers.org/kegg.compound/C01300
GLAL	Glycolaldehyde	c	C2H4O2	http://identifiers.org/kegg.compound/C00266
GLYA	Glycolate	c	C2H3O3	http://identifiers.org/kegg.compound/C00160
AHHMD	2-Amino-7,8-dihydro-4-hydroxy-6-(diphosphooxymethyl)pteridine	c	C7H9N5O8P2	http://identifiers.org/kegg.compound/C04807
ADCHOR	4-Amino-4-deoxychorismate	c	C10H10NO5	http://identifiers.org/kegg.compound/C11355
CHOR	Chorismate	c	C10H8O6	http://identifiers.org/kegg.compound/C00251
GLN	L-Glutamine	c	C5H10N2O3	http://identifiers.org/kegg.compound/C00064
PABA	4-Aminobenzoate	c	C7H6NO2	http://identifiers.org/kegg.compound/C00568
DHPT	Dihydropteroate	c	C14H13N6O3	http://identifiers.org/kegg.compound/C00921
DHF	7,8-Dihydrofolate	c	C19H19N7O6	http://identifiers.org/kegg.compound/C00415
THF	Tetrahydrofolate	c	C19H21N7O6	http://identifiers.org/kegg.compound/C00101
FOLATE	folate	c	C19H18N7O6	http://identifiers.org/kegg.compound/C00504
THFG	THF-L-glutamate	c	C24H30N8O9	http://identifiers.org/kegg.compound/C09332
FTHF	10-Formyltetrahydrofolate	c	C20H21N7O7	http://identifiers.org/kegg.compound/C00234
METHF	5,10-Methenyltetrahydrofolate	c	C20H20N7O6	http://identifiers.org/kegg.compound/C00445
METTHF	5,10-Methylenetetrahydrofolate	c	C20H21N7O6	http://identifiers.org/kegg.compound/C00143
MTHF	5-Methyltetrahydrofolate	c	C20H23N7O6	http://identifiers.org/kegg.compound/C00440
OIVAL	(R)-2-Oxoisovalerate	c	C5H7O3	http://identifiers.org/kegg.compound/C00141
VAL	L-Valine	c	C5H11NO2	http://identifiers.org/kegg.compound/C00183
AKP	2-Dehydropantoate	c	C6H9O4	http://identifiers.org/kegg.compound/C00966
PANT	(R)-Pantoate	c	C6H11O4	http://identifiers.org/kegg.compound/C00522
PNTO	(R)-Pantothenate	c	C9H16NO5	http://identifiers.org/kegg.compound/C00864
BALA	beta-Alanine	c	C3H7NO2	http://identifiers.org/kegg.compound/C00099
4PPNTO	D-4'-Phosphopantothenate	c	C9H15NO8P	http://identifiers.org/kegg.compound/C03492
CMP	CMP	c	C9H12N3O8P	http://identifiers.org/kegg.compound/C00055
4PPNCYS	(R)-4'-Phosphopantothenoyl-L-cysteine	c	C12H20N2O9PS	http://identifiers.org/kegg.compound/C04352
CTP	CTP	c	C9H13N3O14P3	http://identifiers.org/kegg.compound/C00063
CYS	L-Cysteine	c	C3H7NO2S	http://identifiers.org/kegg.compound/C00097
4PPNTE	Pantetheine 4'-phosphate	c	C11H21N2O7PS	http://identifiers.org/kegg.compound/C01134
DPCOA	Dephospho-CoA	c	C21H33N7O13P2S	http://identifiers.org/kegg.compound/C00882
CHCOA	6-Carboxyhexanoyl-CoA	c	C28H41N7O19P3S	http://identifiers.org/kegg.compound/C01063
MALCOA	Malonyl-COA	c	C24H33N7O19P3S	http://identifiers.org/kegg.compound/C00083
AONA	8-Amino-7-oxononanoate	c	C9H17NO3	http://identifiers.org/kegg.compound/C01092
ALA	L-Alanine	c	C3H7NO2	http://identifiers.org/kegg.compound/C00041, http://identifiers.org/kegg.compound/C01401
DAONA	7,8-diaminononanoate	c	C9H21N2O2	http://identifiers.org/kegg.compound/C01037
SAMOB	S-adenosyl-4-methylthio-2-oxobutanoate	c	C15H19N5O6S	http://identifiers.org/kegg.compound/C04425
SAM	S-Adenosyl-L-methionine, S-Adenosyl-L-methionine; Acylcarnitine	c	C15H23N6O5S	http://identifiers.org/kegg.compound/C00019
DTB	Dethiobiotin	c	C10H17N2O3	http://identifiers.org/kegg.compound/C01909
MET	L-Methionine	c	C5H11NO2S	http://identifiers.org/kegg.compound/C00073
BT	Biotin	c	C10H15N2O3S	http://identifiers.org/kegg.compound/C00120
DA	Deoxyadenosine	c	C10H13N5O3	http://identifiers.org/kegg.compound/C00559
S	Sulfur	c	S	http://identifiers.org/kegg.compound/C00087
PYDX5P	Pyridoxal phosphate	c	C8H8NO6P	http://identifiers.org/kegg.compound/C00018
PYDX	Pyridoxal	c	C8H9NO3	http://identifiers.org/kegg.compound/C00250
NH3	NH3	c	H4N	http://identifiers.org/kegg.compound/C00014
PDXAM	Pyridoxamine	c	C8H13N2O2	http://identifiers.org/kegg.compound/C00534
PYAM5P	Pyridoxamine phosphate	c	C8H12N2O5P	http://identifiers.org/kegg.compound/C00647
PDX5P	Pyridoxine phosphate	c	C8H10NO6P	http://identifiers.org/kegg.compound/C00627
PDXI	Pyridoxine	c	C8H11NO3	http://identifiers.org/kegg.compound/C00314
4HBA	4-hydroxybenzoic acid	c	C7H5O3	http://identifiers.org/kegg.compound/C00156
4HP	4-hydroxy-3-polyprenylbenzoate	c	C12H13O3(C5H8)n	http://identifiers.org/kegg.compound/C05848
PD	all-trans-polyprenyl diphosphate	c	C5H9O7P2(C5H8)n	http://identifiers.org/kegg.compound/C05847
3PD	3-polyprenyl-4,5-dihydroxybenzoate	c	C12H13O4(C5H8)n	http://identifiers.org/kegg.compound/C17554
3PHM	3-polyprenyl-4-hydroxy-5-methoxybenzoate	c	C13H15O4(C5H8)n	http://identifiers.org/kegg.compound/C17559
SAH	S-Adenosyl-L-homocysteine	c	C14H20N6O5S	http://identifiers.org/kegg.compound/C00021
2PM	2-polyprenyl-6-methoxyphenol	c	C12H16O2(C5H8)n	http://identifiers.org/kegg.compound/C17552
2PMB	2-polyprenyl-6-methoxy-1,4-benzoquinone	c	C12H14O3(C5H8)n	http://identifiers.org/kegg.compound/C17560
2PMMB	2-polyprenyl-3-methyl-6-methoxy-1,4-benzoquinone	c	C13H16O3(C5H8)n	http://identifiers.org/kegg.compound/C17561
2PMHMB	2-polyprenyl-3-methyl-5-hydroxy-6-methoxy-1,4-benzoquinone	c	C13H16O4(C5H8)n	http://identifiers.org/kegg.compound/C17562
D6RP5P	2,5-diamino-6-hydroxy-4-(5'-phosphoribosylamino)-pyrimidine	c	C9H14N5O8P	http://identifiers.org/kegg.compound/C01304
A6RP5P	5-amino-6-(5-phosphoribosylamino)uracil	c	C9H13N4O9P	http://identifiers.org/kegg.compound/C01268
5APRBU	5-amino-6-(5'-phosphoribitylamino)uracil	c	C9H15N4O9P	http://identifiers.org/kegg.compound/C04454
AURA	5-amino-6-(D-ribitylamino)uracil	c	C9H16N4O6	http://identifiers.org/kegg.compound/C04732
DB4P	2-hydroxy-3-oxobutyl phosphate	c	C4H7O6P	http://identifiers.org/kegg.compound/C15556
D8RL	6,7-dimethyl-8-(1-D-ribityl)lumazine	c	C13H18N4O6	http://identifiers.org/kegg.compound/C04332
RIBOFLAVIN	riboflavin	c	C17H20N4O6	http://identifiers.org/kegg.compound/C00255
FMN	FMN	c	C17H19N4O9P	http://identifiers.org/kegg.compound/C00061
AHMPP	4-amino-2-methyl-5-diphosphomethylpyrimidine	c	C6H8N3O7P2	http://identifiers.org/kegg.compound/C04752
4AMPM	4-amino-2-methyl-5-phosphomethylpyrimidine	c	C6H8N3O4P	http://identifiers.org/kegg.compound/C04556
THZP	4-methyl-5-(2-phosphonooxyethyl)thiazole	c	C6H8NO4PS	http://identifiers.org/kegg.compound/C04327
THZ	5-(2-hydroxyethyl)-4-methylthiazole	c	C6H9NOS	http://identifiers.org/kegg.compound/C04294
THMP	thiamin monophosphate	c	C12H16N4O4PS	http://identifiers.org/kegg.compound/C01081
THDP	thiamin diphosphate	c	C12H16N4O7P2S	http://identifiers.org/kegg.compound/C00068
THM	thiamin	c	C12H17N4OS	http://identifiers.org/kegg.compound/C00378
HIS	L-Histidine	c	C6H9N3O2	http://identifiers.org/kegg.compound/C00135
4AHMMP	4-Amino-5-hydroxymethyl-2-methylpyrimidine	c	C6H9N3O	http://identifiers.org/kegg.compound/C01279
ETH	Ethanol	c	C2H6O	http://identifiers.org/kegg.compound/C00469
GLYN	Glycerone (DHA/dihydroxyacetone)	c	C3H6O3	http://identifiers.org/kegg.compound/C00184
GL	Glycerol	c	C3H8O3	http://identifiers.org/kegg.compound/C00116
GLYAL	L-Glyceraldehyde	c	C3H6O3	http://identifiers.org/kegg.compound/C02426
GL3P	Glycerol 3-phosphate	c	C3H7O6P	http://identifiers.org/kegg.compound/C00093
LLAC	L-Lactate	c	C3H5O3	http://identifiers.org/kegg.compound/C00186
OXGLY	Oxaloglycolate	c	C4H3O6	http://identifiers.org/kegg.compound/C03459
TAR	Tartrate	c	C4H4O6	http://identifiers.org/kegg.compound/C00898
EOL	Erythritol	c	C4H10O4	http://identifiers.org/kegg.compound/C00503
E	D-Erythrose	c	C4H8O4	http://identifiers.org/kegg.compound/C01796
EU	L-Erythrulose	c	C4H8O4	http://identifiers.org/kegg.compound/C02045
EU1P	L-Erythrulose 1-phosphate	c	C4H7O7P	http://identifiers.org/kegg.compound/C03394
LAOL	L-Arabitol	c	C5H12O5	http://identifiers.org/kegg.compound/C00532
LXUL	L-Xylulose	c	C5H10O5	http://identifiers.org/kegg.compound/C00312
XOL	Xylitol	c	C5H12O5	http://identifiers.org/kegg.compound/C00379
XYL	D-Xylose	c	C5H10O5	http://identifiers.org/kegg.compound/C00181
XUL	D-Xylulose	c	C5H10O5	http://identifiers.org/kegg.compound/C00310
ARAB	D-Arabinose	c	C5H10O5	http://identifiers.org/kegg.compound/C00216
ARABLAC	D-Arabinono-1,4-lactone	c	C5H8O5	http://identifiers.org/kegg.compound/C00652
AOL	D-Arabitol	c	C5H12O5	http://identifiers.org/kegg.compound/C01904
RIB	D-Ribose	c	C5H10O5	http://identifiers.org/kegg.compound/C00121
R1P	D-Ribose 1-phosphate	c	C5H9O8P	http://identifiers.org/kegg.compound/C00620
RIBOL	Ribitol	c	C5H12O5	http://identifiers.org/kegg.compound/C00474
RL	D-Ribulose	c	C5H10O5	http://identifiers.org/kegg.compound/C00309
PECTIN	Pectin	c	H2O(C6H8O6)n	http://identifiers.org/kegg.compound/C00714
GALUNT	D-Galacturonate	c	C6H9O7	http://identifiers.org/kegg.compound/C00333
DIGALURe	Digalacturonate (extracellular)	e	C12H16O13	http://identifiers.org/kegg.compound/C02273
GALCTN__L	L-Galactonate	c	C6H11O7	http://identifiers.org/kegg.compound/C15930
2DH3DGAL	2-Dehydro-3-deoxy-L-galactonate	c	C6H10O6	http://identifiers.org/kegg.compound/C20680
GLCN15LAC	d-Glucono-1,5-lactone	c	C6H10O6	http://identifiers.org/kegg.compound/C00198
GLCNT	D-Gluconate	c	C6H11O7	http://identifiers.org/kegg.compound/C00257
D6PDGC	6-phospho-2-dehydro-D-gluconate	c	C6H11O10P	http://identifiers.org/kegg.compound/C01218
KDDGC	2-dehydro-3-deoxy-D-gluconate	c	C6H9O6	http://identifiers.org/kegg.compound/C00204
GALOL	Galactitol	c	C6H14O6	http://identifiers.org/kegg.compound/C01697
GAL1P	alpha-D-Galactose 1-phosphate	c	C6H11O9P	http://identifiers.org/kegg.compound/C00446
UDPGAL	UDP-galactose	c	C15H22N2O17P2	http://identifiers.org/kegg.compound/C00052
UTP	UTP	c	C9H12N2O15P3	http://identifiers.org/kegg.compound/C00075
UDPG	UDP-glucose	c	C15H22N2O17P2	http://identifiers.org/kegg.compound/C00029
G1P	alpha-D-Glucose 1-phosphate	c	C6H11O9P	http://identifiers.org/kegg.compound/C00103
GALN14LAC	D-Galactono-1,4-lactone	c	C6H10O6	http://identifiers.org/kegg.compound/C03383
GALNT	D-Galactonate	c	C6H11O7	http://identifiers.org/kegg.compound/C00880
2D3DGALT	2-Dehydro-3-deoxy-D-galactonate	c	C6H9O6	http://identifiers.org/kegg.compound/C01216
GALUNTP	1-phospho-alpha-D-galacturonate	c	C6H11O10P	http://identifiers.org/kegg.compound/C04037
UDPGALU	UDP-galacturonate	c		http://identifiers.org/kegg.compound/C00617
RHAMN	L-rhamnulose	c	C6H12O5	http://identifiers.org/kegg.compound/C00861
RHA	L-Rhamnose	c	C6H12O5	http://identifiers.org/kegg.compound/C00507
RHAMNP	L-rhamnulose 1-phosphate	c	C6H9O8P	http://identifiers.org/kegg.compound/C01131
MAN6P	D-Mannose 6-phosphate	c	C6H11O9P	http://identifiers.org/kegg.compound/C00275
MAN	D-Mannose	c	C6H12O6	http://identifiers.org/kegg.compound/C00159
MNT1P	D-Mannitol 1-phosphate	c	C6H13O9P	http://identifiers.org/kegg.compound/C00644
MNT	D-Mannitol	c	C6H14O6	http://identifiers.org/kegg.compound/C00392
MAN1P	alpha-D-Mannose 1-phosphate	c	C6H11O9P	http://identifiers.org/kegg.compound/C00636
GDPMAN	GDP-mannose	c	C16H23N5O16P2	http://identifiers.org/kegg.compound/C00096
F26P	D-Fructose 2,6-bisphosphate	c	C6H10O12P2	http://identifiers.org/kegg.compound/C00665
SOR	L-Sorbose	c	C6H12O6	http://identifiers.org/kegg.compound/C00247
IDOL	L-Iditol	c	C6H14O6	http://identifiers.org/kegg.compound/C01507
SOT	D-Sorbitol	c	C6H14O6	http://identifiers.org/kegg.compound/C00794
FRUCTAN	Fructan	c		http://identifiers.org/kegg.compound/C01355
F1P	D-Fructose 1-phosphate	c	C6H11O9P	http://identifiers.org/kegg.compound/C01094
RHNL	L-Rhamnono-1,4-lactone	c	C6H10O5	http://identifiers.org/kegg.compound/C02991
RHFR	L-Rhamnofuranose	c	C6H12O5	http://identifiers.org/kegg.compound/C02431
RHNT	L-Rhamnonate	c	C6H11O6	http://identifiers.org/kegg.compound/C01934
2D3DLR	2-Dehydro-3-deoxy-L-rhamnonate	c	C6H9O5	http://identifiers.org/kegg.compound/C03979
UDP	UDP	c	C9H12N2O12P2	http://identifiers.org/kegg.compound/C00015
TRE6P	alpha,alpha-Trehalose 6-phosphate	c	C12H21O14P	http://identifiers.org/kegg.compound/C00689
TRE	alpha,alpha-Trehalose	c	C12H22O11	http://identifiers.org/kegg.compound/C01083
CELLOB	Cellobiose	c	C12H22O11	http://identifiers.org/kegg.compound/C00185
XYLAN	Xylans	c	C5H10O5	http://identifiers.org/kegg.compound/C00707
AMYLS	Amylose	c	(C6H10O5)n	http://identifiers.org/kegg.compound/C00718
STAR	Starch	c	C6H10O5	http://identifiers.org/kegg.compound/C00369
DEXTRIN	Dextrin	c	(C12H20O10)n	http://identifiers.org/kegg.compound/C00721
MLT	Maltose	c	C12H22O11	http://identifiers.org/kegg.compound/C00208
13GLUCAN	1,3-beta-D-Glucan	c	C6H10O5	http://identifiers.org/kegg.compound/C00965
LACT	Lactose	c	C12H22O11	http://identifiers.org/kegg.compound/C00243
PHAL	Phenylacetaldehyde	c	C8H8O	http://identifiers.org/kegg.compound/C00601
PHPYR	Phenylpyruvate	c	C9H7O3	http://identifiers.org/kegg.compound/C00166
PHAC	Phenylacetate	c	C8H7O2	http://identifiers.org/kegg.compound/C07086
2HPAC	2-hydroxyphenylacetic acid	c	C8H7O3	http://identifiers.org/kegg.compound/C05852
HOMOGEN	Homogentisate	c	NO2	http://identifiers.org/kegg.compound/C00544
MACAC	maleylacetoacetate	c	C8H6O6	http://identifiers.org/kegg.compound/C01036
FUACAC	4-Fumarylacetoacetate	c	C8H6O6	http://identifiers.org/kegg.compound/C01061
4HPAC	4-hydroxyphenylacetic acid	c	C8H7O3	http://identifiers.org/kegg.compound/C00642
4HMAND	4-hydroxymandelate	c	C8H7O4	http://identifiers.org/kegg.compound/C11527
4HBFOR	4-hydroxybenzoylformic acid	c	C8H5O7	http://identifiers.org/kegg.compound/C03590
4HBAL	4-hydroxybenzaldehyde	c	C7H6O2	http://identifiers.org/kegg.compound/C00633
PCC	Protocatechuate	c	C7H5O4	http://identifiers.org/kegg.compound/C00230
COUM	Coumarate	c	C9H7O3	http://identifiers.org/kegg.compound/C00811
MTPHTH	Monomethylterephthalate	c
DMT	Dimethylterephthalate	c	C12H14O4
TPHTH	Terephthalate	c	C8H4O4	http://identifiers.org/kegg.compound/C06337
DHCHDDC	(1R,6S)-dihydroxycyclohexa-2,4-diene-1,4-dicarboxylate	c	C8H8O6	http://identifiers.org/kegg.compound/C06138
3HBA	3-hydroxybenzoate; m-hydroxybenzoate	c	C7H5O3	http://identifiers.org/kegg.compound/C00587
FERCOA	trans-feruloyl-CoA	c	C31H40N7O19P3S	http://identifiers.org/kegg.compound/C00406
FER	Ferulic acid	c	C10H9O4	http://identifiers.org/kegg.compound/C01494
FERHCOA	4-hydroxy-3-methoxyphenyl-beta-hydroxypropionyl-CoA	c	C31H42N7O20P3S	http://identifiers.org/kegg.compound/C07303
VANIN	Vanillin	c	C8H8O3	http://identifiers.org/kegg.compound/C00755
VAN	Vanillate	c	C8H7O4	http://identifiers.org/kegg.compound/C06672
GUA	Guaiacol	c	C7H8O2	http://identifiers.org/kegg.compound/C15572
CCL	Catechol	c	C6H6O2	http://identifiers.org/kegg.compound/C00090
BA	Benzoic acid	c	C7H5O2	http://identifiers.org/kegg.compound/C00180
BN	Benzonitrile	c	C7H5N	http://identifiers.org/kegg.compound/C09814
3HIND	3-hydroxyindoxyle	c		http://identifiers.org/kegg.compound/C05658
IND	Indole	c	C8H7N	http://identifiers.org/kegg.compound/C00463
NFAN	N-formylanthranilate	c	C8H6NO3	http://identifiers.org/kegg.compound/C05653
AN	Anthranilate	c	C7H6NO2	http://identifiers.org/kegg.compound/C00108
FKYN	L-Formylkynurenine	c	C11H12N2O4	http://identifiers.org/kegg.compound/C02700
TRP	L-Tryptophan	c	C11H12N2O2	http://identifiers.org/kegg.compound/C00078
KYN	L-Kynurenine	c	C10H12N2O3	http://identifiers.org/kegg.compound/C00328
DHBA	2,3-dihydroxybenzoate	c	C7H5O4	http://identifiers.org/kegg.compound/C00196
HKYN	3-Hydroxykynurenine	c	C10H12N2O4	http://identifiers.org/kegg.compound/C03227
HAN	3-Hydroxyanthranilate	c	C7H6NO3	http://identifiers.org/kegg.compound/C00632
4HPP	3-(4-Hydroxyphenyl)pyruvate	c	C9H7O4	http://identifiers.org/kegg.compound/C01179
SALI	Salicylate	c	C7H5O3	http://identifiers.org/kegg.compound/C00805
BAL	Benzaldehyde	c	C7H6O	http://identifiers.org/kegg.compound/C00261
BAMN	Benzoylamine	c	C7H10N	http://identifiers.org/kegg.compound/C15562
BFOR	Benzoylformate	c	C8H5O3	http://identifiers.org/kegg.compound/C02137
DMAND	D-mandelate	c	C8H7O3	http://identifiers.org/kegg.compound/C01983
LMAND	L-mandelate	c		http://identifiers.org/kegg.compound/C01984
BTOL	benzene-1,2,4-triol	c	C6H6O3	http://identifiers.org/kegg.compound/C02814
RES	Resocinol	c	C6H6O2	http://identifiers.org/kegg.compound/C01751
2MAC	2-maleyl acetate	c	C6H4O5	http://identifiers.org/kegg.compound/C02222
3OA	3-oxoadipate	c	C6H6O5	http://identifiers.org/kegg.compound/C00846
GNTAL	Gentisate aldehyde	c	C7H6O3	http://identifiers.org/kegg.compound/C05585
GEN	Gentisate	c	C7H5O4	http://identifiers.org/kegg.compound/C00628
3MPYR	3-maleylpyruvate	c	C7H5O6	http://identifiers.org/kegg.compound/C02167
3FPYR	3-fumarylpyruvate	c	C7H5O6	http://identifiers.org/kegg.compound/C02514
MUCO	cis,cis-muconate	c	C6H6O4	http://identifiers.org/kegg.compound/C02480
MUCL	Muconolactone	c	C6H5O4	http://identifiers.org/kegg.compound/C14610
OAEL	3-Oxoadipate enol-lactone	c	C6H6O4	http://identifiers.org/kegg.compound/C03586
DHSK	3-Dehydroshikimate	c	C7H7O5	http://identifiers.org/kegg.compound/C02637
3CMUCO	3-Carboxymuconate	c	C7H6O6	http://identifiers.org/kegg.compound/C01163
4CMUCL	4-Carboxymuconolactone	c	C7H4O6	http://identifiers.org/kegg.compound/C01278
BUTAL	Butanal	c	C8H8O	http://identifiers.org/kegg.compound/C01412
BUTN	n-butylamine	c	C8H11N	http://identifiers.org/kegg.compound/C18706
PENAL	Pentanal	c	C5H10O
PENN	Pentylamine	c	C5H14N	http://identifiers.org/kegg.compound/C02640
C50COA	Pentanoyl-CoA	c	C26H40N7O17P3S	http://identifiers.org/kegg.compound/C00888
14GLUCAN	1,4-alphaglucan	c	C6H10O5	http://identifiers.org/kegg.compound/C00718
PSNIG	Pseudonigeran (1,3-alpha-glucan)	c
NIG	Nigeran (alpha-1,3-Glucose-alpha-1,4-Glucose)	c
GA6P	D-Glucosamine 6-phosphate	c	C6H13NO8P	http://identifiers.org/kegg.compound/C00352
NAGA6P	N-Acetyl-D-glucosamine 6-phosphate	c	C8H14NO9P	http://identifiers.org/kegg.compound/C00357
NAGA1P	N-Acetyl-D-glucosamine 1-phosphate	c	C8H14NO9P	http://identifiers.org/kegg.compound/C04256
UDPNAG	UDP-N-acetyl-D-glucosamine	c	C17H25N3O17P2	http://identifiers.org/kegg.compound/C00043
CHIT	Chitin	c	C8H13NO5	http://identifiers.org/kegg.compound/C00461
NAG	N-Acetyl-D-glucosamine	c	C8H15NO6	http://identifiers.org/kegg.compound/C00140
GLCN	D-Glucosamine	c	C6H14NO5	http://identifiers.org/kegg.compound/C00329
CHITO	Chitosan	c	C12H24N2O9(C6H11NO4)n	http://identifiers.org/kegg.compound/C00734
GLUA	D-Glucosaminide	c	C12H24N2O10(C6H11NO3)n	http://identifiers.org/kegg.compound/C06023
AMIEVUL	5-aminolevulinate	c	C5H9NO3	http://identifiers.org/kegg.compound/C00430
PPBG	porphobilinogen	c	C10H13N2O4	http://identifiers.org/kegg.compound/C00931
HMTB	hydroxymethylbilane	c	C40H38N4O17	http://identifiers.org/kegg.compound/C01024
UPGIII	uroporphyrinogen III	c	C40H36N4O16	http://identifiers.org/kegg.compound/C01051
CPGIII	coproporphyrinogen III	c	C36H40N4O8	http://identifiers.org/kegg.compound/C03263
PPPG9m	protoporphyrinogen (mitochondrial)	m	C34H38N4O4	http://identifiers.org/kegg.compound/C01079
HEMEB	heme b	c	C34H30FeN4O4	http://identifiers.org/kegg.compound/C00032
PRECOR	precorrins	c	C42H41N4O16	http://identifiers.org/kegg.compound/C02463
SHCR	sirohydrochlorin	c	C42H38N4O16	http://identifiers.org/kegg.compound/C05778
SIHM	siroheme	c	C42H36FeN4O16	http://identifiers.org/kegg.compound/C00748
UDPNAGAL	UDP-N-acetyl-D-galactosamine	c	C17H25N3O17P2	http://identifiers.org/kegg.compound/C00203
GAG	Galactosaminogalactan	c		http://identifiers.org/kegg.compound/C03106
GGM	Galactoglucomannan	c		http://identifiers.org/kegg.compound/G11599
K	Potassium	c	K	http://identifiers.org/kegg.compound/C00238
CA	Calcium	c	Ca	http://identifiers.org/kegg.compound/C00076
ASP	L-Aspartate	c	C4H6NO4	http://identifiers.org/kegg.compound/C00049
ASN	L-Asparagine	c	C4H8N2O3	http://identifiers.org/kegg.compound/C00152
ARGSUCC	Argininosuccinate	c	C10H17N4O6	http://identifiers.org/kegg.compound/C03406
CITR	L-Citrulline	c	C6H13N3O3	http://identifiers.org/kegg.compound/C00327
ARG	L-Arginine	c	C6H15N4O2	http://identifiers.org/kegg.compound/C00062
GLUGSAL	L-Glutamate 5-semialdehyde	c	C5H9NO3	http://identifiers.org/kegg.compound/C01165
ORN	L-Ornithine	c	C5H13N2O2	http://identifiers.org/kegg.compound/C00077
DSAM	S-Adenosylmethioninamine	c	C14H24N6O3S	http://identifiers.org/kegg.compound/C01137
GBAD	4-Guanidino-butanamide	c	C5H13N4O	http://identifiers.org/kegg.compound/C03078
GBAT	4-Guanidino-butanoate	c	C5H11N3O2	http://identifiers.org/kegg.compound/C01035
UREA	Urea	c	CH4N2O	http://identifiers.org/kegg.compound/C00086
CAP	Carbamoyl phosphate	c	CH2NO5P	http://identifiers.org/kegg.compound/C00169
PTRC	Putrescine	c	C4H14N2	http://identifiers.org/kegg.compound/C00134
MTA	5'-Methylthioadenosine	c	C11H15N5O3S	http://identifiers.org/kegg.compound/C00170
SPMD	Spermidine	c	C7H22N3	http://identifiers.org/kegg.compound/C00315
ASER	O-Acetyl-L-serine	c	C5H9NO4	http://identifiers.org/kegg.compound/C00979
H2S	H2S	c	HS	http://identifiers.org/kegg.compound/C00283
CYST	Cystine	c	C6H12N2O4S2	http://identifiers.org/kegg.compound/C01420
P5C	(S)-1-Pyrroline-5-carboxylate	c	C5H6NO2	http://identifiers.org/kegg.compound/C03912
PHP	3-Phosphonooxypyruvate	c	C3H2O7P	http://identifiers.org/kegg.compound/C03232
3PSER	3-Phosphoserine	c	C3H6NO6P	http://identifiers.org/kegg.compound/C01005
THR	L-Threonine	c	C4H9NO3	http://identifiers.org/kegg.compound/C00188
PHSER	O-Phospho-L-homoserine	c	C4H8NO6P	http://identifiers.org/kegg.compound/C01102
HSER	L-Homoserine	c	C4H9NO3	http://identifiers.org/kegg.compound/C00263
BASP	4-Phospho-L-aspartate	c	C4H6NO7P	http://identifiers.org/kegg.compound/C03082
ASPSA	L-Aspartate 4-semialdehyde	c	C4H7NO3	http://identifiers.org/kegg.compound/C00441
OBUT	2-Oxobutanoate	c	C4H5O3	http://identifiers.org/kegg.compound/C00109
PRPP	5-Phospho-alpha-D-ribose 1-diphosphate	c	C5H9O14P3	http://identifiers.org/kegg.compound/C00119
PRBATP	N1-(5-Phospho-D-ribosyl)-ATP	c	C15H20N5O20P4	http://identifiers.org/kegg.compound/C02739
PRBAMP	N1-(5-Phospho-D-ribosyl)-AMP	c	C15H19N5O14P2	http://identifiers.org/kegg.compound/C02741
PRFP	5-(5-Phospho-D-ribosylaminoformimino)-1-(5-phosphoribosyl)-imidazole-4-carboxamide	c	C15H21N5O15P2	http://identifiers.org/kegg.compound/C04896
PRLP	N-(5'-Phospho-D-1'-ribulosylformimino)-5-amino-1-(5''-phospho-D-ribosyl)-4-imidazolecarboxamide	c	C15H22N5O15P2	http://identifiers.org/kegg.compound/C04916
AICAR	AICAR	c	C9H13N4O8P	http://identifiers.org/kegg.compound/C04677
DIMGP	D-erythro-1-(Imidazol-4-yl)glycerol 3-phosphate	c	C6H9N2O6P	http://identifiers.org/kegg.compound/C04666
IMACP	3-(Imidazol-4-yl)-2-oxopropyl phosphate	c	C6H7N2O5P	http://identifiers.org/kegg.compound/C01267
HISOLP	L-Histidinol phosphate	c	C6H11N3O4P	http://identifiers.org/kegg.compound/C01100
HISOL	L-Histidinol	c	C6H12N3O	http://identifiers.org/kegg.compound/C00860
HISN	Histamine	c	C5H10N3	http://identifiers.org/kegg.compound/C00388
NAHISN	N-acetylhistamine	c	C7H11N3O	http://identifiers.org/kegg.compound/C05135
LEU	L-Leucine	c	C6H13NO2	http://identifiers.org/kegg.compound/C00123
OMVAL	(S)-3-Methyl-2-oxopentanoic acid	c	C6H9O3	http://identifiers.org/kegg.compound/C00671
ILE	L-Isoleucine	c	C6H13NO2	http://identifiers.org/kegg.compound/C00407
LYS	L-Lysine	c	C6H15N2O2	http://identifiers.org/kegg.compound/C00047
HCYS	L-Homocysteine	c	C4H9NO2S	http://identifiers.org/kegg.compound/C00155
OAHSER	O-Acetyl-L-homoserine	c	C6H11NO4	http://identifiers.org/kegg.compound/C01077
LLCT	L-Cystathionine	c	C7H14N2O4S	http://identifiers.org/kegg.compound/C02291
METH	Methanethiol	c	CH4S	http://identifiers.org/kegg.compound/C00409
5MCSN	5-Methylcytosine	c	C5H7N3O	http://identifiers.org/kegg.compound/C02376
ADN	Adenosine	c	C10H13N5O4	http://identifiers.org/kegg.compound/C00212
3DDAH7P	2-Dehydro-3-deoxy-D-arabino-heptonate 7-phosphate	c	C7H10O10P	http://identifiers.org/kegg.compound/C04691
DQT	3-Dehydroquinate	c	C7H9O6	http://identifiers.org/kegg.compound/C00944
QT	Quinate	c	C7H11O6	http://identifiers.org/kegg.compound/C00296
SME	Shikimate	c	C7H9O5	http://identifiers.org/kegg.compound/C00493
SME3P	Shikimate 3-phosphate	c	C7H8O8P	http://identifiers.org/kegg.compound/C03175
3PSME	5-O-(1-Carboxyvinyl)-3-phosphoshikimate	c	C10H9O10P	http://identifiers.org/kegg.compound/C01269
PHEN	Prephenate	c	C10H8O6	http://identifiers.org/kegg.compound/C00254
PHE	L-Phenylalanine	c	C9H11NO2	http://identifiers.org/kegg.compound/C00079
TYR	L-Tyrosine	c	C9H11NO3	http://identifiers.org/kegg.compound/C00082
NPRAN	N-(5-Phospho-D-ribosyl)anthranilate	c	C12H13NO9P	http://identifiers.org/kegg.compound/C04302
CPAD5P	1-(2-Carboxyphenylamino)-1-deoxy-D-ribulose 5-phosphate	c	C12H13NO9P	http://identifiers.org/kegg.compound/C01302
IGP	Indoleglycerol phosphate	c	C11H12NO6P	http://identifiers.org/kegg.compound/C03506
PRO	L-Proline	c	C5H9NO2	http://identifiers.org/kegg.compound/C00148
GLUP	L-Glutamyl 5-phosphate	c	C5H10NO7P	http://identifiers.org/kegg.compound/C03287
SPERE	Spermine	c	C10H30N4	http://identifiers.org/kegg.compound/C00750
APROA	3-Aminopropanal	c	C3H8NO	http://identifiers.org/kegg.compound/C05665
13DMPP	1,3-Diaminopropane	c	C3H12N2	http://identifiers.org/kegg.compound/C00986
4ABUTN	4-Aminobutyraldehyde	c	C4H10NO	http://identifiers.org/kegg.compound/C00555
APROP	alpha-Aminopropiononitrile	c	C3H7N2	http://identifiers.org/kegg.compound/C05714
ACYBUT	gamma-Amino-gamma-cyanobutanoate	c	C5H8N2O2	http://identifiers.org/kegg.compound/C05715
GC	gamma-L-Glutamyl-L-cysteine	c	C8H13N2O5S	http://identifiers.org/kegg.compound/C00669
CGLY	L-cysteinylglycine	c	C5H10N2O3S	http://identifiers.org/kegg.compound/C01419
5OPRO	5-oxo-L-proline	c	C5H6NO3	http://identifiers.org/kegg.compound/C01879
OGT	Oxidized glutathione	c	C20H30N6O12S2	http://identifiers.org/kegg.compound/C00127
PRAM	5-Phosphoribosylamine	c	C5H11NO7P	http://identifiers.org/kegg.compound/C03090
GAR	5'-Phosphoribosylglycinamide	c	C7H14N2O8P	http://identifiers.org/kegg.compound/C03838
FGAR	5'-Phosphoribosyl-N-formylglycinamide	c	C8H13N2O9P	http://identifiers.org/kegg.compound/C04376
FGAM	2-(Formamido)-N1-(5'-phosphoribosyl)acetamidine	c	C8H15N3O8P	http://identifiers.org/kegg.compound/C04640
AIR	Aminoimidazole ribotide	c	C8H13N3O7P	http://identifiers.org/kegg.compound/C03373
CAIR	1-(5-Phospho-D-ribosyl)-5-amino-4-imidazolecarboxylate	c	C9H12N3O9P	http://identifiers.org/kegg.compound/C04751
SAICAR	1-(5'-Phosphoribosyl)-5-amino-4-(N-succinocarboxamide)-imidazole	c	C13H15N4O12P	http://identifiers.org/kegg.compound/C04823
PRFICA	1-(5'-Phosphoribosyl)-5-formamido-4-imidazolecarboxamide	c	C10H13N4O9P	http://identifiers.org/kegg.compound/C04734
IMP	IMP	c	C10H11N4O8P	http://identifiers.org/kegg.compound/C00130
ASUC	N6-(1,2-Dicarboxyethyl)-AMP	c	C14H14N5O11P	http://identifiers.org/kegg.compound/C03794
OTHIO	Oxidized thioredoxin	c	C10H12N4O4S2R4	http://identifiers.org/kegg.compound/C00343
DADP	dADP	c	C10H13N5O9P2	http://identifiers.org/kegg.compound/C00206
RTHIO	Reduced thioredoxin	c	C10H14N4O4S2R4	http://identifiers.org/kegg.compound/C00342
DAMP	dAMP	c	C10H12N5O6P	http://identifiers.org/kegg.compound/C00360
DATP	dATP	c	C10H13N5O12P3	http://identifiers.org/kegg.compound/C00131
XMP	Xanthosine 5'-phosphate	c	C10H11N4O9P	http://identifiers.org/kegg.compound/C00655
GMP	GMP	c	C10H12N5O8P	http://identifiers.org/kegg.compound/C00144
DGDP	dGDP	c	C10H13N5O10P2	http://identifiers.org/kegg.compound/C00361
DGTP	dGTP	c	C10H13N5O13P3	http://identifiers.org/kegg.compound/C00286
DGMP	dGMP	c	C10H12N5O7P	http://identifiers.org/kegg.compound/C00362
IDP	IDP	c	C10H12N4O11P2	http://identifiers.org/kegg.compound/C00104
ITP	ITP	c	C10H12N4O14P3	http://identifiers.org/kegg.compound/C00081
AD	Adenine	c	C5H5N5	http://identifiers.org/kegg.compound/C00147
INS	Inosine	c	C10H12N4O5	http://identifiers.org/kegg.compound/C00294
HYXN	Hypoxanthine	c	C5H4N4O	http://identifiers.org/kegg.compound/C00262
DR1P	Deoxy-ribose 1-phosphate	c	C5H9O7P	http://identifiers.org/kegg.compound/C00672
DIN	Deoxyinosine	c	C10H12N4O4	http://identifiers.org/kegg.compound/C05512
XAN	Xanthine	c	C5H4N4O2	http://identifiers.org/kegg.compound/C00385
GSN	Guanosine	c	C10H13N5O5	http://identifiers.org/kegg.compound/C00387
GN	Guanine	c	C5H5N5O	http://identifiers.org/kegg.compound/C00242
DG	Deoxyguanosine	c	C10H13N5O4	http://identifiers.org/kegg.compound/C00330
XTSINE	Xanthosine	c	C10H12N4O6	http://identifiers.org/kegg.compound/C01762
HIUR	5-hydroxyisourate	c	C5H4N4O4	http://identifiers.org/kegg.compound/C11821
URIC	urate	c	C5H4N4O3	http://identifiers.org/kegg.compound/C00366
ATN	Allantoin	c	C4H6N4O3	http://identifiers.org/kegg.compound/C01551
ATT	Allantoate	c	C4H7N4O4	http://identifiers.org/kegg.compound/C00499
UGC	(-)-Ureidoglycolate	c	C3H5N2O4	http://identifiers.org/kegg.compound/C00603
CAASP	N-Carbamoyl-L-aspartate	c	C5H6N2O5	http://identifiers.org/kegg.compound/C00438
DOROA	(S)-Dihydroorotate	c	C5H5N2O4	http://identifiers.org/kegg.compound/C00337
OROA	Orotate	c	C5H3N2O4	http://identifiers.org/kegg.compound/C00295
OMP	Orotidine 5'-phosphate	c	C10H10N2O11P	http://identifiers.org/kegg.compound/C01103
UMP	UMP	c	C9H11N2O9P	http://identifiers.org/kegg.compound/C00105
CDP	CDP	c	C9H13N3O11P2	http://identifiers.org/kegg.compound/C00112
DCDP	dCDP	c	C9H13N3O10P2	http://identifiers.org/kegg.compound/C00705
DUDP	dUDP	c	C9H12N2O11P2	http://identifiers.org/kegg.compound/C01346
DTMP	dTMP	c	C10H13N2O8P	http://identifiers.org/kegg.compound/C00364
DUMP	dUMP	c	C9H11N2O8P	http://identifiers.org/kegg.compound/C00365
DCTP	dCTP	c	C9H13N3O13P3	http://identifiers.org/kegg.compound/C00458
DCMP	dCMP	c	C9H12N3O7P	http://identifiers.org/kegg.compound/C00239
DUTP	dUTP	c	C9H12N2O14P3	http://identifiers.org/kegg.compound/C00460
DTDP	dTDP	c	C10H14N2O11P2	http://identifiers.org/kegg.compound/C00363
DTTP	dTTP	c	C10H14N2O14P3	http://identifiers.org/kegg.compound/C00459
ADPR	ADP-Ribose	c	C15H21N5O14P2	http://identifiers.org/kegg.compound/C00301
URI	Uridine	c	C9H12N2O6	http://identifiers.org/kegg.compound/C00299
CYTD	Cytidine	c	C9H13N3O5	http://identifiers.org/kegg.compound/C00475
URA	Uracil	c	C4H4N2O2	http://identifiers.org/kegg.compound/C00106
CYTS	Cytosine	c	C4H5N3O	http://identifiers.org/kegg.compound/C00380
DC	Deoxycytidine	c	C9H13N3O4	http://identifiers.org/kegg.compound/C00881
DU	Deoxyuridine	c	C9H12N2O5	http://identifiers.org/kegg.compound/C00526
DT	Thymidine	c	C10H14N2O5	http://identifiers.org/kegg.compound/C00214
THY	Thymine	c	C5H6N2O2	http://identifiers.org/kegg.compound/C00178
PRCP	5-Phosphoribosyl monophosphate	c
CAMP	3',5'-Cyclic AMP	c	C10H11N5O6P	http://identifiers.org/kegg.compound/C00575
CDAMP	3',5'-Cyclic dAMP	c	C10H11N5O5P	http://identifiers.org/kegg.compound/C00968
CIMP	3',5'-Cyclic IMP	c	C10H10N4O7P	http://identifiers.org/kegg.compound/C00943
CGMP	3',5'-Cyclic GMP	c	C10H11N5O7P	http://identifiers.org/kegg.compound/C00942
CCMP	3',5'-Cyclic CMP	c	C9H11N3O7P	http://identifiers.org/kegg.compound/C00941
IMASP	Iminoaspartate	c	C4H4NO4	http://identifiers.org/kegg.compound/C05840
QUIN	Quinolinate	c	C7H3NO4	http://identifiers.org/kegg.compound/C03722
NAMN	Nicotinate D-ribonucleotide	c	C11H13NO9P	http://identifiers.org/kegg.compound/C01185
NICA	Nicotinate	c	C6H4NO2	http://identifiers.org/kegg.compound/C00253
NICD	Nicotinamide	c	C6H6N2O	http://identifiers.org/kegg.compound/C00153
NMN	Nicotinamide D-ribonucleotide	c	C11H14N2O8P	http://identifiers.org/kegg.compound/C00455
DMNAD	Deamido-NAD	c	C21H24N6O15P2	http://identifiers.org/kegg.compound/C00857
NAR	Nicotinate D-ribonucleoside	c	C11H13NO6	http://identifiers.org/kegg.compound/C05841
NAMR	Nicotinamide-beta-riboside	c	C11H15N2O5	http://identifiers.org/kegg.compound/C03150
3CPYRD	3-cyanopyridine	c	C6H4N2
BCCP	Biotin-carboxyl-carrier protein	c	C17H27N5O4SR2	http://identifiers.org/kegg.compound/C06250
CBCCP	Carboxybiotin-carboxyl-carrier protein	c	C18H26N5O6SR2	http://identifiers.org/kegg.compound/C04419
MALACP	Malonyl-[acp]	c	C3H3O3SR	http://identifiers.org/kegg.compound/C01209
ACP	Acyl-carrier protein	c	C11H21N2O7PRS	http://identifiers.org/kegg.compound/C00229
ACACP	Acyl-[acp]	c	C13H23N2O8PRS	http://identifiers.org/kegg.compound/C03939
AACACP	Acetoacetyl-[acyp]	c	C4H5O2SR	http://identifiers.org/kegg.compound/C05744
C4HACP	3-hydroxybutanoyl-[acp]	c	C4H7O2SR	http://identifiers.org/kegg.compound/C04618
C4DACP	But-2-enoyl-[acp]	c	C4H5OSR	http://identifiers.org/kegg.compound/C04246
C40ACP	Butanoyl-[acp]	c	C4H7OSR	http://identifiers.org/kegg.compound/C05745
C6OACP	3-oxohexanoyl-[acp]	c	C6H9O2SR	http://identifiers.org/kegg.compound/C05746
C6HACP	3-hydroxyhexanoyl-[acp]	c	C6H11O2SR	http://identifiers.org/kegg.compound/C05747
C6DACP	Hex-2-enoyl-[acp]	c	C6H9OSR	http://identifiers.org/kegg.compound/C05748
C60ACP	Hexanoyl-[acp]	c	C6H11OSR	http://identifiers.org/kegg.compound/C05749
C8OACP	3-oxooctanoyl-[acp]	c	C8H13O2SR	http://identifiers.org/kegg.compound/C05750
C8HACP	3-hydroxyoctanoyl-[acp]	c	C8H15O2SR	http://identifiers.org/kegg.compound/C04620
C8DACP	Oct-2-enoyl-[acp]	c	C8H13OSR	http://identifiers.org/kegg.compound/C05751
C80ACP	Octanoyl-[acp]	c	C8H15OSR	http://identifiers.org/kegg.compound/C05752
C10OACP	3-oxodecanoyl-[acp]	c	C10H17O2SR	http://identifiers.org/kegg.compound/C05753
C10HACP	3-hydroxydecanoyl-[acp]	c	C10H19O2SR	http://identifiers.org/kegg.compound/C04619
C10DACP	Dec-2-enoyl-[acp]	c	C10H17OSR	http://identifiers.org/kegg.compound/C05754
C100ACP	Decanoyl-[acp]	c	C10H19OSR	http://identifiers.org/kegg.compound/C05755
C12OACP	3-oxododecanoyl-[acp]	c	C12H21O2SR	http://identifiers.org/kegg.compound/C05756
C12HACP	3-hydroxydodecanoyl-[acp]	c	C12H23O2SR	http://identifiers.org/kegg.compound/C05757
C12DACP	Dodec-2-enoyl-[acp]	c	C12H21OSR	http://identifiers.org/kegg.compound/C05758
C120ACP	Dodecanoyl-[acp]	c	C12H23OSR	http://identifiers.org/kegg.compound/C05223
C14OACP	3-oxotetradecanoyl-[acp]	c	C14H25O2SR	http://identifiers.org/kegg.compound/C05759
C14HACP	3-hydroxytetradecanoyl-[acp]	c	C14H27O2SR	http://identifiers.org/kegg.compound/C04688
C14DACP	Tetradec-2-enoyl-[acp]	c	C14H25OSR	http://identifiers.org/kegg.compound/C05760
C140ACP	Tetradecanoyl-[acp]	c	C14H27OSR	http://identifiers.org/kegg.compound/C05761
C16OACP	3-oxohexadecanoyl-[acp]	c	C16H29O2SR	http://identifiers.org/kegg.compound/C05762
C16HACP	3-hydroxyhexadecanoyl-[acp]	c	C16H31O2SR	http://identifiers.org/kegg.compound/C04633
C16DACP	Hexadec-2-enoyl-[acp]	c	C16H29OSR	http://identifiers.org/kegg.compound/C05763
C160ACP	Hexadecanoyl-[acp]	c	C16H31OSR	http://identifiers.org/kegg.compound/C05764
C18OACP	3-oxooctadecanoyl-[acp]	c	C18H33O2SR	http://identifiers.org/kegg.compound/C16219
C18HACP	3-hydroxyoctadecanoyl-[acp]	c	C18H35O2SR	http://identifiers.org/kegg.compound/C16220
C18DACP	Octadec-2-enoyl-[acp]	c	C18H33OSR	http://identifiers.org/kegg.compound/C16221
C180ACP	Octadecanoyl-[acp]	c	C18H35OSR	http://identifiers.org/kegg.compound/C04088
C20OACP	3-oxoeicosanoyl-[acp]	c	C20H37O2SR
C20HACP	3-hydroxyeicosanoyl-[acp]	c	C20H39O2SR
C20DACP	Eicos-2-enoyl-[acp]	c	C20H37OSR
C200ACP	Eicosanoyl-[acp]	c	C20H39OSR
PROPACP	Propionyl-[acp]	c
C5OACP	3-oxopentanoyl-[acp]	c	C5H7O2SR
C5HACP	3-hydroxypentanoyl-[acp]	c	C5H9O2SR
C5DACP	Pent-2-enoyl-[acp]	c	C5H7OSR
C50ACP	Pentanoyl-[acp]	c	C5H9OSR
C7OACP	3-oxoheptanoyl-[acp]	c	C7H11O2SR
C7HACP	3-hydroxyheptanoyl-[acp]	c	C7H13O2SR
C7DACP	Hept-2-enoyl-[acp]	c	C7H11OSR
C70ACP	Heptanoyl-[acp]	c	C7H13OSR
C9OACP	3-oxononanoyl-[acp]	c	C9H15O2SR
C9HACP	3-hydroxynonanoyl-[acp]	c	C9H17O2SR
C9DACP	Non-2-enoyl-[acp]	c	C9H15OSR
C90ACP	Nonanoyl-[acp]	c	C30H46N7O18P3S
C11OACP	3-oxoundecanoyl-[acp]	c	C11H19O2SR
C11HACP	3-hydroxyundecanoyl-[acp]	c	C11H21O2SR
C11DACP	Undec-2-enoyl-[acp]	c	C11H19OSR
C110ACP	Undecanoyl-[acp]	c	C11H21OSR
C13OACP	3-oxotridecanoyl-[acp]	c	C13H23O2SR
C13HACP	3-hydroxytridecanoyl-[acp]	c	C13H25O2SR
C13DACP	Tridec-2-enoyl-[acp]	c	C13H23OSR
C130ACP	Tridecanoyl-[acp]	c	C13H25OSR
C15OACP	3-oxopentadecanoyl-[acp]	c	C15H27O2SR
C15HACP	3-hydroxypentadecanoyl-[acp]	c	C15H29O2SR
C15DACP	Pentadec-2-enoyl-[acp]	c	C15H27OSR
C150ACP	Pentadecanoyl-[acp]	c	C15H29OSR
C17OACP	3-oxoheptadecanoyl-[acp]	c	C17H31O2SR
C17HACP	3-hydroxyheptadecanoyl-[acp]	c	C17H33O2SR
C17DACP	Heptadec-2-enoyl-[acp]	c	C17H31OSR
C170ACP	Heptadecanoyl-[acp]	c	C17H33OSR
C19OACP	3-oxononadecanoyl-[acp]	c	C19H35O2SR
C19HACP	3-hydroxynonadecanoyl-[acp]	c	C19H37O2SR
C19DACP	Nonadec-2-enoyl-[acp]	c	C19H35OSR
C190ACP	Nonadecanoyl-[acp]	c	C19H37OSR
C191ACP	Nonadecenoyl-[acp]	c	C19H35OSR
C192ACP	Nonadecadienoyl-[acp]	c	C19H33OSR
C181ACP	Octadecenoyl-[acp]	c	C18H33OSR	http://identifiers.org/kegg.compound/C01203
C182ACP	Octadecadienoyl-[acp]	c	C18H31OSR	http://identifiers.org/kegg.compound/C16160
C183ACP	Octadecatrienoyl-[acp]	c	C18H29OSR	http://identifiers.org/kegg.compound/C16161
C171ACP	Heptadecenoyl-[acp]	c	C17H31OSR
C161ACP	Hexadecenoyl-[acp]	c	C16H29OSR	http://identifiers.org/kegg.compound/C16520
C162ACP	Hexadecadienoyl-[acp]	c	C16H29OSR	http://identifiers.org/kegg.compound/C16520
C141ACP	Tetradecenoyl-[acp]	c	C14H25OSR
C40	Butanoate	c	C4H7O2	http://identifiers.org/kegg.compound/C00246
C60	Hexanoate	c	C6H11O2	http://identifiers.org/kegg.compound/C01585
C80	Octanoate	c	C8H15O2	http://identifiers.org/kegg.compound/C01545
C100	Decanoate	c	C10H19O2	http://identifiers.org/kegg.compound/C01571
C120	Dodecanoate	c	C12H23O2	http://identifiers.org/kegg.compound/C02679
C140	Tetradecanoate	c	C14H27O2	http://identifiers.org/kegg.compound/C06424
C141	Tetradecenoate	c	C14H25O2	http://identifiers.org/kegg.compound/C08322
C150	Pentadecanoate	c	C15H29O2	http://identifiers.org/kegg.compound/C16537
C160	Hexadecanoate	c	C16H31O2	http://identifiers.org/kegg.compound/C00249
C161	Hexadecenoate	c	C16H29O2	http://identifiers.org/kegg.compound/C08362
C162	Hexadecadienoate	c	C16H27O2
C170	Heptadecanoate	c	C17H33O2
C171	Heptadecenoate	c	C17H31O2	http://identifiers.org/kegg.compound/C16536
C180	Octadecanoate	c	C18H35O2	http://identifiers.org/kegg.compound/C01530
C181	Octadecenoate	c	C18H33O2	http://identifiers.org/kegg.compound/C00712
C182	Octadecadienoate	c	C18H31O2	http://identifiers.org/kegg.compound/C01595
C183	Octadecatrienoate	c	C18H29O2	http://identifiers.org/kegg.compound/C16321
C190	Nonadecanoate	c	C19H37O2	http://identifiers.org/kegg.compound/C16535
C191	Nonadecenoate	c	C19H35O2
C192	Nonadecadienoate	c	C19H33O2
C200	Eicosanoate	c	C20H39O2	http://identifiers.org/kegg.compound/C06425
C60COA	Hexanoyl-CoA	c	C27H42N7O17P3S	http://identifiers.org/kegg.compound/C05270
C80COA	Octanoyl-CoA	c	C29H50N7O17P3S	http://identifiers.org/kegg.compound/C01944
C100COA	Decanoyl-CoA	c	C31H50N7O17P3S	http://identifiers.org/kegg.compound/C05274
C120COA	Dodecanoyl-CoA	c	C33H54N7O17P3S	http://identifiers.org/kegg.compound/C01832
C140COA	Tetradecanoyl-CoA	c	C35H58N7O17P3S	http://identifiers.org/kegg.compound/C02593
C141COA	Tetradecenoyl-CoA	c	C35H60N7O17P3S	http://identifiers.org/kegg.compound/C06736
C150COA	Pentadecanoyl-CoA	c	C36H60N7O17P3S
C160COA	Hexadecanoyl-CoA	c	C37H62N7O17P3S	http://identifiers.org/kegg.compound/C00154
C161COA	Hexadecenoyl-CoA	c	C37H60N7O17P3S	http://identifiers.org/kegg.compound/C05272
C162COA	Hexadecadienoyl-CoA	c	C37H60N7O17P3S
C170COA	Heptadecanoyl-CoA	c	C38H64N7O17P3S
C171COA	Heptadecenoyl-CoA	c	C38H62N7O17P3S
C180COA	Octadecanoyl-CoA	c	C39H66N7O17P3S	http://identifiers.org/kegg.compound/C00412
C181COA	Octadecenoyl-CoA	c	C39H64N7O17P3S	http://identifiers.org/kegg.compound/C00510
C182COA	Octadecadienoyl-CoA	c	C39H62N7O17P3S	http://identifiers.org/kegg.compound/C02050
C183COA	Octadecatrienoyl-CoA	c	C39H60N7O17P3S	http://identifiers.org/kegg.compound/C16162
C190COA	Nonadecanoyl-CoA	c	C40H68N7O17P4S
C191COA	Nonadecenoyl-CoA	c	C40H66N7O17P4S
C192COA	Nonadecadienoyl-CoA	c	C40H64N7O17P4S
C200COA	Eicosanoyl-CoA	c	C41H70N7O17P4S	http://identifiers.org/kegg.compound/C02041
C120CAR	Dodecanoyl-carnitine	c	C19H37NO4
CAR	Carnitine	c	C7H15NO3	http://identifiers.org/kegg.compound/C00487
C140CAR	Tetradecanoyl-carnitine	c	C21H41NO4
C141CAR	Tetradecenoyl-carnitine	c	C21H39NO5
C150CAR	Pentadecanoyl-carnitine	c	C22H43NO4
C160CAR	Hexadecanoyl-carnitine	c	C23H45NO4
C161CAR	Hexadecenoyl-carnitine	c	C23H43NO4
C162CAR	Hexadecadienoyl-carnitine	c	C23H43NO4
C170CAR	Heptadecanoyl-carnitine	c	C24H47NO4
C171CAR	Heptadecenoyl-carnitine	c	C24H45NO4
C180CAR	Octadecanoyl-carnitine	c	C25H49NO4
C181CAR	Octadecenoyl-carnitine	c	C25H47NO4
C182CAR	Octadecadienoyl-carnitine	c	C25H45NO4
C183CAR	Octadecatrienoyl-carnitine	c	C25H43NO4
C190CAR	Nonadecanoyl-carnitine	c	C26H51NO4
C191CAR	Nonadecenoyl-carnitine	c	C26H49NO4
C192CAR	Nonadecadienoyl-carnitine	c	C26H47NO4
C200CAR	Eicosanoyl-carnitine	c	C27H53NO4
PSAGL3P	1-acyl-sn-glycerol-3-phosphate used for phosphatidylserine	c		http://identifiers.org/kegg.compound/C00681
PSAT3P2	1-acyl-sn-glycerone phosphate used for phosphatidylserine	c		http://identifiers.org/kegg.compound/C03372
PSPA	Phosphatidate used for phosphatidylserine	c	C5H5O8PR2	http://identifiers.org/kegg.compound/C00416
PSCDPDG	Cdp-diacylglycerol used for phosphatidylserine	c	C14H18N3O15P2R2	http://identifiers.org/kegg.compound/C00269
PS	Phosphatidylserine	c	C8H12NO10PR2	http://identifiers.org/kegg.compound/C02737
PEAGL3P	1-acyl-sn-glycerol-3-phosphate used for phosphatidylethanolamine	c		http://identifiers.org/kegg.compound/C00681
PEAT3P2	1-acyl-sn-glycerone phosphate used for phosphatidylethanolamine	c		http://identifiers.org/kegg.compound/C03372
PEPA	Phosphatidate used for phosphatidylethanolamine	c	C5H5O8PR2	http://identifiers.org/kegg.compound/C00416
PECDPDG	Cdp-diacylglycerol used for phosphatidylethanolamine	c	C14H19N3O15P2R2	http://identifiers.org/kegg.compound/C00269
PEPS	Phosphatidylserine used for phosphatidylethanolamine	c	C8H11NO10PR2	http://identifiers.org/kegg.compound/C02737
PE	Phosphatidylethanolamine	c	C7H12NO8PR2	http://identifiers.org/kegg.compound/C00350
PCAGL3P	1-acyl-sn-glycerol-3-phosphate used for phosphatidylcholine	c		http://identifiers.org/kegg.compound/C00681
PCAT3P2	1-acyl-sn-glycerone phosphate used for phosphatidylcholine	c		http://identifiers.org/kegg.compound/C03372
PCPA	Phosphatidate used for phosphatidylcholine	c	C5H5O8PR2	http://identifiers.org/kegg.compound/C00416
PCCDPDG	Cdp-diacylglycerol used for phosphatidylcholine	c	C14H19N3O15P2R2	http://identifiers.org/kegg.compound/C00269
PCPS	Phosphatidylserine used for phosphatidylcholine	c	C8H11NO10PR2	http://identifiers.org/kegg.compound/C02737
PCPE	Phosphatidylethanolamine used for phosphatidylcholine	c	C7H12NO8PR2	http://identifiers.org/kegg.compound/C00350
PCPMME	Phosphatidyl-N-methylethanolamine	c	C8H14NO8PR2	http://identifiers.org/kegg.compound/C01241
PCPDME	Phosphatidyl-N-dimethylethanolamine	c	C9H16NO8PR2	http://identifiers.org/kegg.compound/C04308
PC	Phosphatidylcholine	c	C10H18NO8PR2	http://identifiers.org/kegg.compound/C00157
CLAGL3P	1-acyl-sn-glycerol-3-phosphate used for cardiolipin	c		http://identifiers.org/kegg.compound/C00681
CLPA	Phosphatidate used for cardiolipin	c		http://identifiers.org/kegg.compound/C00416
CLCDPDG	Cdp-diacylglycerol used for cardiolipin	c		http://identifiers.org/kegg.compound/C00269
CLPIGP	3(3-sn-phosphatidyl)-sn-glycerol 1-phosphate used for cardiolipin biosynthesis	c		http://identifiers.org/kegg.compound/C03892
PG	Phosphatidylglycerol	c	C8H13O10PR2	http://identifiers.org/kegg.compound/C00344
CL	Cardiolipin	c	C13H18O17P2R4	http://identifiers.org/kegg.compound/C05980
SEDAG	1,2-diacyl-sn-glycerol (for Sterolesters)	c	C5H6O5R2	http://identifiers.org/kegg.compound/C00641
GLYC1P	glycerol monophosphate	c	C3H7O6P	http://identifiers.org/kegg.compound/C00623
LPC	Lysophosphatidylcholine	c	C9H21NO7PR	http://identifiers.org/kegg.compound/C04233, http://identifiers.org/kegg.compound/C04230
LPE	Lysophosphatidylethanolamine	c	C6H13NO7PR	http://identifiers.org/kegg.compound/C04438
G3PE	sn-Glycero-3-phosphoethanolamine	c	C5H14NO6P	http://identifiers.org/kegg.compound/C01233
ETHLA	Ethanolamine	c	C2H8NO	http://identifiers.org/kegg.compound/C00189
PEA	Ethanolamine phosphate	c	C2H7NO4P	http://identifiers.org/kegg.compound/C00346
CDPEA	CDP-ethanolamine	c	C11H19N4O11P2	http://identifiers.org/kegg.compound/C00570
PCLN	Choline phosphate	c	C5H13NO4P	http://identifiers.org/kegg.compound/C00588
CHOLINE	choline	c	C5H14NO	http://identifiers.org/kegg.compound/C00114
G3PC	sn-Glycero-3-phosphocholine	c	C8H20NO6P	http://identifiers.org/kegg.compound/C00670
CHO	Choline	c	C5H14NO	http://identifiers.org/kegg.compound/C00114
CDPCLN	CDP-choline	c	C14H25N4O11P2	http://identifiers.org/kegg.compound/C00307
MI1P	1L-myo-Inositol 1-phosphate	c	C6H11O9P	http://identifiers.org/kegg.compound/C04006
MYOI	myo-Inositol	c	C6H12O6	http://identifiers.org/kegg.compound/C00137
GLCUNT	D-Glucuronate	c	C6H9O7	http://identifiers.org/kegg.compound/C00191
CDPDG	CDP-diacylglycerol	c	C14H19N3O15P2R2	http://identifiers.org/kegg.compound/C00269
PINS	1-Phosphatidyl-D-myo-inositol	c	C11H17O13PR2	http://identifiers.org/kegg.compound/C01194
PINSP	1-Phosphatidyl-1D-myo-inositol 3-phosphate	c	C11H18O16P2R2	http://identifiers.org/kegg.compound/C04549
C18DHSPH	3-dehydrosphinganine(C18)	c	C18H37NO2	http://identifiers.org/kegg.compound/C02934
2INS	2-inosose	c	C6H10O6	http://identifiers.org/kegg.compound/C00691
PINS4P	1-Phosphatidyl-1D-myo-inositol 4-phosphate	c	C11H15O16P2R2	http://identifiers.org/kegg.compound/C01277
PAIL45P	1-Phosphatidyl-D-myo-inositol 4,5-bisphosphate	c	C11H14O19P3R2	http://identifiers.org/kegg.compound/C04637
C18SPH	Sphinganine(C18)	c	C18H39NO2	http://identifiers.org/kegg.compound/C00836
C18PSPH	Phytosphingosine(C18)	c	C18H39NO3	http://identifiers.org/kegg.compound/C12144
C20DHSPH	3-dehydrosphinganine(C20)	c	C20H41NO2
C20SPH	Sphinganine(C20)	c	C20H43NO2
C20PSPH	Phytosphingosine(C20)	c	C20H43NO3
C191DHSPH	3-dehydrosphinganine(C19:1)	c	C19H41NO3
C191SPH	Sphinganine(C19:1)	c	C19H41NO2
CERB1A	Cerebrin 1(comp. A)	c	C36H74NO4
CERB1B	Cerebrin 1(comp. B)	c	C36H72NO4
CERB1C	Cerebrin 1(comp. C)	c	C36H74NO4
CERB1D	Cerebrin 1(comp. D)	c	C36H72NO4
CERB1	Cerebrin 1	c
CERB2A	Cerebrin 2(comp. A)	c	C36H74NO3
CERB2B	Cerebrin 2(comp. B)	c	C36H72NO3
CERB2C	Cerebrin 2(comp. C)	c	C36H74NO3
CERB2D	Cerebrin 2(comp. D)	c	C36H72NO3
CERB2	Cerebrin 2	c
GALCERA	Galactosylceramide(Comp. A)	c	C25H46NO8R	http://identifiers.org/kegg.compound/C02686
GALCERB	Galactosylceramide(Comp. B)	c	C25H46NO8R	http://identifiers.org/kegg.compound/C02686
GALCER	Galactosylceramide	c	C25H46NO8R	http://identifiers.org/kegg.compound/C02686
CEREB1	Cerebroside 1	c	C36H74NO3
GLUCER1	Glucocerebroside 1	c
CEREB2	Cerebroside 2	c	C36H72NO3
GLUCER2	Glucocerebroside 2	c	C25H46NO8R	http://identifiers.org/kegg.compound/C01190
IPC	Inositol phosphorylceramide	c
MIPC	Mannose-inositol-P-ceramide	c	C56H109NO18P
DMIPC	Di-mannosyl-inositol-P-ceramide	c	C62H119NO21P
GDMIPC	Galactosyl-Dimannosyl-inositol-P-ceramide	c	C68H129NO27P
DGDMIPC	Digalactosyl-dimannosyl-inositol-P-ceramide	c	C74H139NO33P
TGDMIPC	Trigalactosyldimannosylinositol-P-ceramide	c	C80H149NO38P
H3MCOA	(S)-3-Hydroxy-3-methylglutaryl-CoA	c	C27H39N7O20P3S	http://identifiers.org/kegg.compound/C00356
MVL	(R)-Mevalonate	c	C6H11O4	http://identifiers.org/kegg.compound/C00418
PMVL	(R)-5-Phosphomevalonate	c	C6H10O7P	http://identifiers.org/kegg.compound/C01107
PPMVL	(R)-5-Diphosphomevalonate	c	C6H11O10P2	http://identifiers.org/kegg.compound/C01143
IPPP	Isopentenyl diphosphate	c	C5H10O7P2	http://identifiers.org/kegg.compound/C00129
DMPP	Dimethylallyl diphosphate	c	C5H9O7P2	http://identifiers.org/kegg.compound/C00235
GPP	Geranyl diphosphate	c	C10H18O7P2	http://identifiers.org/kegg.compound/C00341
FPP	trans,trans-Farnesyl diphosphate	c	C15H25O7P2	http://identifiers.org/kegg.compound/C00448
SQL	Squalene	c	C30H50	http://identifiers.org/kegg.compound/C00751
S23E	(S)-2,3-Epoxysqualene	c	C30H50O	http://identifiers.org/kegg.compound/C01054
LNST	Lanosterol	c	C30H50O	http://identifiers.org/kegg.compound/C01724
GGPP	geranylgeranyl diphosphate	c	C20H33O7P2	http://identifiers.org/kegg.compound/C00353
DCTOL	4,4-Dimethyl-5alpha-cholesta-8,14,24-trien-3beta-ol	c	C29H46O	http://identifiers.org/kegg.compound/C11455
DCDOL	4,4-Dimethyl-5alpha-cholesta-8,24-dien-3beta-ol	c	C29H48O	http://identifiers.org/kegg.compound/C05108
DCDA	4-methylcholesta-8,24-diene-3-ol-4-carboxylate	c	C29H45O3	http://identifiers.org/kegg.compound/C15808
CDOL	4-methylcholesta-8,24-diene-3-ol	c	C28H44O	http://identifiers.org/kegg.compound/C15816
CDA	4alpha-Methylzymosterol	c		http://identifiers.org/kegg.compound/C05103
ZYMST	Zymosterol	c	C27H44O	http://identifiers.org/kegg.compound/C05437
FEST	Fecosterol	c	C28H46O	http://identifiers.org/kegg.compound/C04525
EPST	Episterol	c	C28H46O	http://identifiers.org/kegg.compound/C15777
DEHYD	5,7,24(28)-Ergostatrienol	c	C28H44O	http://identifiers.org/kegg.compound/C15778
ERGOT	Ergosta-5,7,22,24-tetraenol	c	C28H42O	http://identifiers.org/kegg.compound/C05440
ERGOST	Ergosterol	c	C28H44O	http://identifiers.org/kegg.compound/C01694
SEMAGP	Monoacylglycerol-3-phosphate (for Sterolesters)	c	C4H6O7R	http://identifiers.org/kegg.compound/C03849
SEDAGP	1,2-diacyl-sn-glycerol 3-phosphate (for Sterolesters)	c	C5H5O8PR2	http://identifiers.org/kegg.compound/C00416
SEMAG	Monoacylglycerol(for Sterolesters)	c	C4H7O4R	http://identifiers.org/kegg.compound/C01885
ERGOSE	Ergosterolester	c	C18H27O2R
MAGLYP	Monoacylglycerol-3-Phosphate	c	C4H6O7PR	http://identifiers.org/kegg.compound/C03849
MAGLY	Monoacylglycerol	c	C4H7O4R	http://identifiers.org/kegg.compound/C01885
DAGLYP	Diacylglycerol-3-Phosphate	c	C5H7O8PR2	http://identifiers.org/kegg.compound/C00416
DAGLY	Diacylglycerol	c	C5H6O5R2	http://identifiers.org/kegg.compound/C00165
TAGLY	Triacylglycerol	c	C6H5O6R3	http://identifiers.org/kegg.compound/C00422
MGDG	Monogalactosyl diglyceride	c		http://identifiers.org/kegg.compound/C03692
DGDG	Digalactosyl diglyceride	c	C18H34O13
MGC181	Monoglucosyloxyoctadecenoic acid	c
OTA	Ochratoxin A	c	C20H17ClNO6	http://identifiers.org/kegg.compound/C09955
H2SO3	Sulfite	c	O3S	http://identifiers.org/kegg.compound/C00094
APS	Adenylylsulfate	c	C10H12N5O10PS	http://identifiers.org/kegg.compound/C00224
SLF	Sulfate	c	O4S	http://identifiers.org/kegg.compound/C00059
PAPS	3'-Phosphoadenylylsulfate	c	C10H11N5O13P2S	http://identifiers.org/kegg.compound/C00053
PAP	Adenosine 3',5'-bisphosphate	c	C10H11N5O10P2	http://identifiers.org/kegg.compound/C00054
CHOSLF	Choline sulphate	c	C5H13NO4S	http://identifiers.org/kegg.compound/C00919
HNO2	Nitrite	c	H	http://identifiers.org/kegg.compound/C00088
HNO3	Nitrate	c	H	http://identifiers.org/kegg.compound/C00244
NH4OH	Ammonium hydroxide	c	H6NO	http://identifiers.org/kegg.compound/C01358
UREAC	Urea-1-carboxylate	c	C2H3N2O3	http://identifiers.org/kegg.compound/C01010
INAC	Indoleacetate	c	C10H8NO2	http://identifiers.org/kegg.compound/C00954
ACNL	3-Indoleacetonitrile	c	C10H8N2	http://identifiers.org/kegg.compound/C02938
TRNAASP	L-aspartyl-tRNA(Asp)	c		http://identifiers.org/kegg.compound/C02984
TRNA	transfer RNA	c		http://identifiers.org/kegg.compound/C00066
TRNAASN	L-asparaginyl-tRNA(Asn)	c		http://identifiers.org/kegg.compound/C03402
TRNAARG	L-arginyl-tRNA(Arg)	c		http://identifiers.org/kegg.compound/C02163
TRNAPRO	L-prolyl-tRNA(Pro)	c		http://identifiers.org/kegg.compound/C02702
TRNACYS	L-cysteinyl-tRNA(Cys)	c		http://identifiers.org/kegg.compound/C03125
TRNAGLU	L-glutamyl-tRNA(Glu)	c		http://identifiers.org/kegg.compound/C02987
TRNAGLN	L-glutaminyl-tRNA(Gln)	c		http://identifiers.org/kegg.compound/C02282
TRNASER	L-seryl-tRNA(Ser)	c		http://identifiers.org/kegg.compound/C02553
TRNAGLY	glycyl-tRNA(Gly)	c		http://identifiers.org/kegg.compound/C02412
TRNATHR	L-threonyl-tRNA(Thr)	c		http://identifiers.org/kegg.compound/C02992
TRNAHIS	L-histidyl-tRNA(His)	c		http://identifiers.org/kegg.compound/C02988
TRNAILE	L-isoleucyl-tRNA(Ile)	c		http://identifiers.org/kegg.compound/C03127
TRNAVAL	L-valyl-tRNA(Val)	c		http://identifiers.org/kegg.compound/C02554
TRNALEU	L-leucyl-tRNA(Leu)	c		http://identifiers.org/kegg.compound/C02047
TRNALYS	L-lysyl-tRNA(Lys)	c		http://identifiers.org/kegg.compound/C01931
TRNAMET	L-methionyl-tRNA(Met)	c		http://identifiers.org/kegg.compound/C02430
TRNATYR	L-tyrosyl-tRNA(Tyr)	c		http://identifiers.org/kegg.compound/C02839
TRNATRP	L-tryptophanyl-tRNA(Trp)	c		http://identifiers.org/kegg.compound/C03512
TRNAPHE	L-phenylalanyl-tRNA(Phe)	c		http://identifiers.org/kegg.compound/C03511
ARTIFICIALP	artificial protein	c
TRNAALA	L-alanyl-tRNA(Ala)	c		http://identifiers.org/kegg.compound/C00886
PROTEIN	protein	c		http://identifiers.org/kegg.compound/C00017
RNA	rna	c		http://identifiers.org/kegg.compound/C00046
DNA	dna	c		http://identifiers.org/kegg.compound/C00039
CELLWALL	cellwall	c
LIPIDS	lipids	c
AA	amino acids	c		http://identifiers.org/kegg.compound/C00045
SMALLM	small metabolites	c
COFACTORS	cofactors	c
BIOMASS	Biomass	c	Biomass
KOJA	Kojic acid	c	C6H5O4	http://identifiers.org/kegg.compound/C14516
NA1	Sodium cation	c	Na+	http://identifiers.org/kegg.compound/C01330
DGLCe	D-Glucose (extracellular)	e	C6H12O6	http://identifiers.org/kegg.compound/C00031
GLCe	alpha-D-Glucose (extracellular)	e	C6H12O6	http://identifiers.org/kegg.compound/C00267
BDGLCe	beta-D-Glucose (extracellular)	e	C6H12O6	http://identifiers.org/kegg.compound/C00221
ATPm	ATP (mitochondrial)	m	C10H13N5O13P3	http://identifiers.org/kegg.compound/C00002
PYRm	Pyruvate (mitochondrial)	m	C3H3O3	http://identifiers.org/kegg.compound/C00022
H2Om	H2O (mitochondrial)	m	H2O	http://identifiers.org/kegg.compound/C00001
CO2m	CO2 (mitochondrial)	m	CO2	http://identifiers.org/kegg.compound/C00011
ADPm	ADP (mitochondrial)	m	C10H13N5O10P2	http://identifiers.org/kegg.compound/C00008
PIm	Orthophosphate (mitochondrial)	m	HO4P	http://identifiers.org/kegg.compound/C00009
OAm	Oxaloacetate (mitochondrial)	m	C4H2O5	http://identifiers.org/kegg.compound/C00036
Hm	Proton (energy metabolism) (mitochondrial)	m	H	http://identifiers.org/kegg.compound/C00080
ACCOAm	Acetyl-CoA (mitochondrial)	m	C23H34N7O17P3S	http://identifiers.org/kegg.compound/C00024
CITm	Citrate (mitochondrial)	m	C6H5O7	http://identifiers.org/kegg.compound/C00158
COAm	Coenzyme A (mitochondrial)	m	C21H32N7O16P3S	http://identifiers.org/kegg.compound/C00010
ACOm	cis-Aconitate (mitochondrial)	m	C6H3O6	http://identifiers.org/kegg.compound/C00417
ICITm	Isocitrate (mitochondrial)	m	C6H5O7	http://identifiers.org/kegg.compound/C00311
NADPm	NADP(+) (mitochondrial)	m	C21H25N7O17P3	http://identifiers.org/kegg.compound/C00006
AKGm	2-Oxoglutarate (mitochondrial)	m	C5H4O5	http://identifiers.org/kegg.compound/C00026
NADPHm	NADPH (mitochondrial)	m	C21H26N7O17P3	http://identifiers.org/kegg.compound/C00005
NADm	NAD(+) (mitochondrial)	m	C21H26N7O14P2	http://identifiers.org/kegg.compound/C00003
NADHm	NADH (mitochondrial)	m	C21H27N7O14P2	http://identifiers.org/kegg.compound/C00004
TDPE1m	(thiamine diphosphate)-alpha-ketoglutarate dehydrogenase (mitochondrial)	m
AKGE1m	Alpha-ketoglutarate bound to alpha-ketoglutarate dehydrogenase (mitochondrial)	m
LPSE2m	(LipS2)-dihydrolipoyl transsuccinylase (mitochondrial)	m
AKGE2m	Alpha-ketoglutarate bound to dihydrolipoyl transsuccinylase (mitochondrial)	m
SUCCOAm	Succinyl-CoA (mitochondrial)	m	C25H35N7O19P3S	http://identifiers.org/kegg.compound/C00091
GDPm	GDP (mitochondrial)	m	C10H13N5O11P2	http://identifiers.org/kegg.compound/C00035
GTPm	GTP (mitochondrial)	m	C10H13N5O14P3	http://identifiers.org/kegg.compound/C00044
SUCCm	Succinate (mitochondrial)	m	C4H4O4	http://identifiers.org/kegg.compound/C00042
Qm	Ubiquinone (mitochondrial)	m	C19H26O4	http://identifiers.org/kegg.compound/C00399
FUMm	Fumarate (mitochondrial)	m	C4H2O4	http://identifiers.org/kegg.compound/C00122
QH2m	Ubiquinol (mitochondrial)	m	C19H28O4	http://identifiers.org/kegg.compound/C00390
FADH2m	FADH2 (mitochondrial)	m	C27H33N9O15P2	http://identifiers.org/kegg.compound/C01352
FADm	FAD (mitochondrial)	m	C27H31N9O15P2	http://identifiers.org/kegg.compound/C00016
MALm	(S)-Malate (mitochondrial)	m	C4H4O5	http://identifiers.org/kegg.compound/C00149
ICITp	Isocitrate (peroxisomal)	p	C6H5O7	http://identifiers.org/kegg.compound/C00311
SUCCp	Succinate (peroxisomal)	p	C4H4O4	http://identifiers.org/kegg.compound/C00042
GLXp	Glyoxylate (peroxisomal)	p	C2HO3	http://identifiers.org/kegg.compound/C00048
ACCOAp	Acetyl-CoA (peroxisomal)	p	C23H34N7O17P3S	http://identifiers.org/kegg.compound/C00024
H2Op	H2O (peroxisomal)	p	H2O	http://identifiers.org/kegg.compound/C00001
MALp	(S)-Malate (peroxisomal)	p	C4H4O5	http://identifiers.org/kegg.compound/C00149
COAp	Coenzyme A (peroxisomal)	p	C21H32N7O16P3S	http://identifiers.org/kegg.compound/C00010
Hp	Proton (energy metabolism) (peroxisomal)	p	H	http://identifiers.org/kegg.compound/C00080
ACm	Acetate (mitochondrial)	m	C2H3O2	http://identifiers.org/kegg.compound/C00033
He	Proton (energy metabolism) (extracellular)	e	H	http://identifiers.org/kegg.compound/C00080
OXALe	Oxalate (extracellular)	e	C2O4	http://identifiers.org/kegg.compound/C00209
FORe	Formate (extracellular)	e	CHO2	http://identifiers.org/kegg.compound/C00058
CO2e	CO2 (extracellular)	e	CO2	http://identifiers.org/kegg.compound/C00011
LIPOm	Lipoamide (mitochondrial)	m	C8H15NOS2	http://identifiers.org/kegg.compound/C00248
ADHLIPOm	S-Acetyldihydrolipoamide (mitochondrial)	m	C10H19NO2S2	http://identifiers.org/kegg.compound/C16255
PROPm	Propionate (mitochondrial)	m	C3H5O2	http://identifiers.org/kegg.compound/C00163
AMPm	AMP (mitochondrial)	m	C10H12N5O7P	http://identifiers.org/kegg.compound/C00020
PPIm	Pyrophosphate (mitochondrial)	m	HO7P2	http://identifiers.org/kegg.compound/C00013
PROPCOAm	Propionyl-CoA (mitochondrial)	m	C24H40N7O17P3S	http://identifiers.org/kegg.compound/C00100
2MCITm	2-methyl citrate (mitochondrial)	m	C7H7O7	http://identifiers.org/kegg.compound/C02225
2MACOm	2-methyl aconitate (mitochondrial)	m	C7H5O6	http://identifiers.org/kegg.compound/C04225
2MICITm	2-methyl isocitrate (mitochondrial)	m	C7H7O7	http://identifiers.org/kegg.compound/C04593
PPCOAm	Propanoyl-coa (mitochondrial)	m	C24H36N7O17P3S	http://identifiers.org/kegg.compound/C00100
PRPNCOAm	Propenoyl-coa (mitochondrial)	m	C24H38N7O17P3S	http://identifiers.org/kegg.compound/C00894
3HPCOAm	3-Hydroxypropionyl-coa (mitochondrial)	m	C24H36N7O18P3S	http://identifiers.org/kegg.compound/C05668
3HPPm	3-Hydroxypropanoate (mitochondrial)	m	C3H5O3	http://identifiers.org/kegg.compound/C01013
MSAm	3-Oxopropanoate(Malonate semialdehyde) (mitochondrial)	m	C3H3O3	http://identifiers.org/kegg.compound/C00222
GLUm	L-Glutamate (mitochondrial)	m	C5H8NO4	http://identifiers.org/kegg.compound/C00025
GABAm	4-Aminobutanoate (mitochondrial)	m	C4H8NO2	http://identifiers.org/kegg.compound/C00334
SUCCSALm	Succinate-semialdehyde (mitochondrial)	m	C4H5O3	http://identifiers.org/kegg.compound/C00232
CRONYLCOAm	Crotonoyl-CoA (mitochondrial)	m	C25H36N7O17P3S	http://identifiers.org/kegg.compound/C00877
3HBCOAm	(S)-3-Hydroxybutanoyl-CoA (mitochondrial)	m	C25H38N7O18P3S	http://identifiers.org/kegg.compound/C01144
AACCOAm	Acetoacetyl-CoA (mitochondrial)	m	C25H36N7O18P3S	http://identifiers.org/kegg.compound/C00332
ACTACm	Acetoacetate (mitochondrial)	m	C4H5O3	http://identifiers.org/kegg.compound/C00164
DHFm	7,8-Dihydrofolate (mitochondrial)	m	C19H19N7O6	http://identifiers.org/kegg.compound/C00415
THFm	Tetrahydrofolate (mitochondrial)	m	C19H21N7O6	http://identifiers.org/kegg.compound/C00101
FOLATEm	folate (mitochondrial)	m	C19H18N7O6	http://identifiers.org/kegg.compound/C00504
LMANDe	L-mandelate (extracellular)	e		http://identifiers.org/kegg.compound/C01984
PHALe	Phenylacetaldehyde (extracellular)	e	C8H8O	http://identifiers.org/kegg.compound/C00601
BAe	Benzoic acid (extracellular)	e	C7H5O2	http://identifiers.org/kegg.compound/C00180
BNe	Benzonitrile (extracellular)	e	C7H5N	http://identifiers.org/kegg.compound/C09814
DHSKe	3-Dehydroshikimate (extracellular)	e	C7H7O5	http://identifiers.org/kegg.compound/C02637
SALIe	Salicylate (extracellular)	e	C7H5O3	http://identifiers.org/kegg.compound/C00805
PHPYRe	Phenylpyruvate (extracellular)	e	C9H7O3	http://identifiers.org/kegg.compound/C00166
BAMNe	Benzoylamine (extracellular)	e	C7H10N	http://identifiers.org/kegg.compound/C15562
RESe	Resocinol (extracellular)	e	C6H6O2	http://identifiers.org/kegg.compound/C01751
COUMe	Coumarate (extracellular)	e	C9H7O3	http://identifiers.org/kegg.compound/C00811
DMTe	Dimethylterephthalate (extracellular)	e	C12H14O4
TPHTHe	Terephthalate (extracellular)	e	C8H4O4	http://identifiers.org/kegg.compound/C06337
PCCe	Protocatechuate (extracellular)	e	C7H5O4	http://identifiers.org/kegg.compound/C00230
FERe	Ferulic acid (extracellular)	e	C10H9O4	http://identifiers.org/kegg.compound/C01494
VANe	Vanillate (extracellular)	e	C8H7O4	http://identifiers.org/kegg.compound/C06672
INDe	Indole (extracellular)	e	C8H7N	http://identifiers.org/kegg.compound/C00463
3HBAe	3-hydroxybenzoate; m-hydroxybenzoate (extracellular)	e	C7H5O3	http://identifiers.org/kegg.compound/C00587
BUTNe	n-butylamine (extracellular)	e	C8H11N	http://identifiers.org/kegg.compound/C18706
PENNe	Pentylamine (extracellular)	e	C5H14N	http://identifiers.org/kegg.compound/C02640
PIe	Orthophosphate (extracellular)	e	HO4P	http://identifiers.org/kegg.compound/C00009
NH3e	NH3 (extracellular)	e	H4N	http://identifiers.org/kegg.compound/C00014
HNO3e	Nitrate (extracellular)	e	H	http://identifiers.org/kegg.compound/C00244
H2SO3e	Sulfite (extracellular)	e	O3S	http://identifiers.org/kegg.compound/C00094
CHOSLFe	Choline sulphate (extracellular)	e	C5H13NO4S	http://identifiers.org/kegg.compound/C00919
SLFe	Sulfate (extracellular)	e	O4S	http://identifiers.org/kegg.compound/C00059
DTBe	Dethiobiotin (extracellular)	e	C10H17N2O3	http://identifiers.org/kegg.compound/C01909
UREAe	Urea (extracellular)	e	CH4N2O	http://identifiers.org/kegg.compound/C00086
OTAe	Ochratoxin A (extracellular)	e	C20H17ClNO6	http://identifiers.org/kegg.compound/C09955
GLYNe	Glycerone (DHA/dihydroxyacetone) (extracellular)	e	C3H6O3	http://identifiers.org/kegg.compound/C00184
TREe	alpha,alpha-Trehalose (extracellular)	e	C12H22O11	http://identifiers.org/kegg.compound/C01083
LACTe	Lactose (extracellular)	e	C12H22O11	http://identifiers.org/kegg.compound/C00243
MLTe	Maltose (extracellular)	e	C12H22O11	http://identifiers.org/kegg.compound/C00208
GLACe	D-Galactose (extracellular)	e	C6H12O6	http://identifiers.org/kegg.compound/C00124
FRUe	D-Fructose (extracellular)	e	C6H12O6	http://identifiers.org/kegg.compound/C00095
MANe	D-Mannose (extracellular)	e	C6H12O6	http://identifiers.org/kegg.compound/C00159
IDOLe	L-Iditol (extracellular)	e	C6H14O6	http://identifiers.org/kegg.compound/C01507
SORe	L-Sorbose (extracellular)	e	C6H12O6	http://identifiers.org/kegg.compound/C00247
RHAe	L-Rhamnose (extracellular)	e	C6H12O5	http://identifiers.org/kegg.compound/C00507
ARABe	D-Arabinose (extracellular)	e	C5H10O5	http://identifiers.org/kegg.compound/C00216
LARABe	L-Arabinose (extracellular)	e	C5H10O5	http://identifiers.org/kegg.compound/C00259
RIBe	D-Ribose (extracellular)	e	C5H10O5	http://identifiers.org/kegg.compound/C00121
RLe	D-Ribulose (extracellular)	e	C5H10O5	http://identifiers.org/kegg.compound/C00309
XYLe	D-Xylose (extracellular)	e	C5H10O5	http://identifiers.org/kegg.compound/C00181
XULe	D-Xylulose (extracellular)	e	C5H10O5	http://identifiers.org/kegg.compound/C00310
LXULe	L-Xylulose (extracellular)	e	C5H10O5	http://identifiers.org/kegg.compound/C00312
Ee	D-Erythrose (extracellular)	e	C4H8O4	http://identifiers.org/kegg.compound/C01796
EUe	L-Erythrulose (extracellular)	e	C4H8O4	http://identifiers.org/kegg.compound/C02045
GLe	Glycerol (extracellular)	e	C3H8O3	http://identifiers.org/kegg.compound/C00116
EOLe	Erythritol (extracellular)	e	C4H10O4	http://identifiers.org/kegg.compound/C00503
AOLe	D-Arabitol (extracellular)	e	C5H12O5	http://identifiers.org/kegg.compound/C01904
LAOLe	L-Arabitol (extracellular)	e	C5H12O5	http://identifiers.org/kegg.compound/C00532
RIBOLe	Ribitol (extracellular)	e	C5H12O5	http://identifiers.org/kegg.compound/C00474
XOLe	Xylitol (extracellular)	e	C5H12O5	http://identifiers.org/kegg.compound/C00379
GALOLe	Galactitol (extracellular)	e	C6H14O6	http://identifiers.org/kegg.compound/C01697
MNTe	D-Mannitol (extracellular)	e	C6H14O6	http://identifiers.org/kegg.compound/C00392
SOTe	D-Sorbitol (extracellular)	e	C6H14O6	http://identifiers.org/kegg.compound/C00794
MALe	(S)-Malate (extracellular)	e	C4H4O5	http://identifiers.org/kegg.compound/C00149
AKGe	2-Oxoglutarate (extracellular)	e	C5H4O5	http://identifiers.org/kegg.compound/C00026
ACOe	cis-Aconitate (extracellular)	e	C6H3O6	http://identifiers.org/kegg.compound/C00417
CITe	Citrate (extracellular)	e	C6H5O7	http://identifiers.org/kegg.compound/C00158
FUMe	Fumarate (extracellular)	e	C4H2O4	http://identifiers.org/kegg.compound/C00122
ICITe	Isocitrate (extracellular)	e	C6H5O7	http://identifiers.org/kegg.compound/C00311
OAe	Oxaloacetate (extracellular)	e	C4H2O5	http://identifiers.org/kegg.compound/C00036
PYRe	Pyruvate (extracellular)	e	C3H3O3	http://identifiers.org/kegg.compound/C00022
SUCCe	Succinate (extracellular)	e	C4H4O4	http://identifiers.org/kegg.compound/C00042
GALNTe	D-Galactonate (extracellular)	e	C6H11O7	http://identifiers.org/kegg.compound/C00880
GALUNTe	D-Galacturonate (extracellular)	e	C6H9O7	http://identifiers.org/kegg.compound/C00333
GLCNTe	D-Gluconate (extracellular)	e	C6H11O7	http://identifiers.org/kegg.compound/C00257
GLCUNTe	D-Glucuronate (extracellular)	e	C6H9O7	http://identifiers.org/kegg.compound/C00191
KOJAe	Kojic acid (extracellular)	e	C6H5O4	http://identifiers.org/kegg.compound/C14516
TARe	Tartrate (extracellular)	e	C4H4O6	http://identifiers.org/kegg.compound/C00898
PROPe	Propionate (extracellular)	e	C3H5O2	http://identifiers.org/kegg.compound/C00163
QTe	Quinate (extracellular)	e	C7H11O6	http://identifiers.org/kegg.compound/C00296
SMEe	Shikimate (extracellular)	e	C7H9O5	http://identifiers.org/kegg.compound/C00493
GABAe	4-Aminobutanoate (extracellular)	e	C4H8NO2	http://identifiers.org/kegg.compound/C00334
GLYe	Glycine (extracellular)	e	C2H5NO2	http://identifiers.org/kegg.compound/C00037
ALAe	L-Alanine (extracellular)	e	C3H7NO2	http://identifiers.org/kegg.compound/C00041, http://identifiers.org/kegg.compound/C01401
BALAe	beta-Alanine (extracellular)	e	C3H7NO2	http://identifiers.org/kegg.compound/C00099
ARGe	L-Arginine (extracellular)	e	C6H15N4O2	http://identifiers.org/kegg.compound/C00062
ASNe	L-Asparagine (extracellular)	e	C4H8N2O3	http://identifiers.org/kegg.compound/C00152
ASPe	L-Aspartate (extracellular)	e	C4H6NO4	http://identifiers.org/kegg.compound/C00049
CYSe	L-Cysteine (extracellular)	e	C3H7NO2S	http://identifiers.org/kegg.compound/C00097
GLUe	L-Glutamate (extracellular)	e	C5H8NO4	http://identifiers.org/kegg.compound/C00025
GLNe	L-Glutamine (extracellular)	e	C5H10N2O3	http://identifiers.org/kegg.compound/C00064
HISe	L-Histidine (extracellular)	e	C6H9N3O2	http://identifiers.org/kegg.compound/C00135
ILEe	L-Isoleucine (extracellular)	e	C6H13NO2	http://identifiers.org/kegg.compound/C00407
LEUe	L-Leucine (extracellular)	e	C6H13NO2	http://identifiers.org/kegg.compound/C00123
LYSe	L-Lysine (extracellular)	e	C6H15N2O2	http://identifiers.org/kegg.compound/C00047
METe	L-Methionine (extracellular)	e	C5H11NO2S	http://identifiers.org/kegg.compound/C00073
PHEe	L-Phenylalanine (extracellular)	e	C9H11NO2	http://identifiers.org/kegg.compound/C00079
PROe	L-Proline (extracellular)	e	C5H9NO2	http://identifiers.org/kegg.compound/C00148
SERe	L-Serine (extracellular)	e	C3H7NO3	http://identifiers.org/kegg.compound/C00065
NA1e	Sodium cation (extracellular)	e	Na+	http://identifiers.org/kegg.compound/C01330
THRe	L-Threonine (extracellular)	e	C4H9NO3	http://identifiers.org/kegg.compound/C00188
TRPe	L-Tryptophan (extracellular)	e	C11H12N2O2	http://identifiers.org/kegg.compound/C00078
TYRe	L-Tyrosine (extracellular)	e	C9H11NO3	http://identifiers.org/kegg.compound/C00082
VALe	L-Valine (extracellular)	e	C5H11NO2	http://identifiers.org/kegg.compound/C00183
CITRe	L-Citrulline (extracellular)	e	C6H13N3O3	http://identifiers.org/kegg.compound/C00327
ORNe	L-Ornithine (extracellular)	e	C5H13N2O2	http://identifiers.org/kegg.compound/C00077
PROPALe	Propionaldehyde (extracellular)	e	C3H6O	http://identifiers.org/kegg.compound/C00479
ACALe	Acetaldehyde (extracellular)	e	C2H4O	http://identifiers.org/kegg.compound/C00084
HEMEBe	heme b (extracellular)	e	C34H30FeN4O4	http://identifiers.org/kegg.compound/C00032
BTe	Biotin (extracellular)	e	C10H15N2O3S	http://identifiers.org/kegg.compound/C00120
PROPANOATEe	Propanoate (extracellular)	e	C3H5O2	http://identifiers.org/kegg.compound/C00163
ITACONATEe	itaconate (extracellular)	e	C5H4O4	http://identifiers.org/kegg.compound/C00490
CAMPe	3',5'-Cyclic AMP (extracellular)	e	C10H11N5O6P	http://identifiers.org/kegg.compound/C00575
ARTIFICIALPe	artificial protein (extracellular)	e
BUTYRATEe	Butanoic acid (extracellular)	e	C4H7O2	http://identifiers.org/kegg.compound/C00246
PECTINe	Pectin (extracellular)	e	H2O(C6H8O6)n	http://identifiers.org/kegg.compound/C00714
FRUCTANe	Fructan (extracellular)	e		http://identifiers.org/kegg.compound/C01355
RHFRe	L-Rhamnofuranose (extracellular)	e	C6H12O5	http://identifiers.org/kegg.compound/C02431
XYLANe	Xylans (extracellular)	e	C5H10O5	http://identifiers.org/kegg.compound/C00707
DEXTRINe	Dextrin (extracellular)	e	(C12H20O10)n	http://identifiers.org/kegg.compound/C00721
13GLUCANe	1,3-beta-D-Glucan (extracellular)	e	C6H10O5	http://identifiers.org/kegg.compound/C00965
GLUAe	D-Glucosaminide (extracellular)	e	C12H24N2O10(C6H11NO3)n	http://identifiers.org/kegg.compound/C06023
STARe	Starch (extracellular)	e	C6H10O5	http://identifiers.org/kegg.compound/C00369
DTe	Thymidine (extracellular)	e	C10H14N2O5	http://identifiers.org/kegg.compound/C00214
SAMOBe	S-adenosyl-4-methylthio-2-oxobutanoate (extracellular)	e	C15H19N5O6S	http://identifiers.org/kegg.compound/C04425
CELLOBe	Cellobiose (extracellular)	e	C12H22O11	http://identifiers.org/kegg.compound/C00185
ACTACe	Acetoacetate (extracellular)	e	C4H5O3	http://identifiers.org/kegg.compound/C00164
SAMe	S-Adenosyl-L-methionine, S-Adenosyl-L-methionine; Acylcarnitine (extracellular)	e	C15H23N6O5S	http://identifiers.org/kegg.compound/C00019
THMe	thiamin (extracellular)	e	C12H17N4OS	http://identifiers.org/kegg.compound/C00378
HEMEBm	heme b (mitochondrial)	m	C34H30FeN4O4	http://identifiers.org/kegg.compound/C00032
UREAm	Urea (mitochondrial)	m	CH4N2O	http://identifiers.org/kegg.compound/C00086
FORm	Formate (mitochondrial)	m	CHO2	http://identifiers.org/kegg.compound/C00058
METTHFm	5,10-Methylenetetrahydrofolate (mitochondrial)	m	C20H21N7O6	http://identifiers.org/kegg.compound/C00143
CAPm	Carbamoyl phosphate (mitochondrial)	m	CH2NO5P	http://identifiers.org/kegg.compound/C00169
3OAm	3-oxoadipate (mitochondrial)	m	C6H6O5	http://identifiers.org/kegg.compound/C00846
THRm	L-Threonine (mitochondrial)	m	C4H9NO3	http://identifiers.org/kegg.compound/C00188
ARGm	L-Arginine (mitochondrial)	m	C6H15N4O2	http://identifiers.org/kegg.compound/C00062
LEUm	L-Leucine (mitochondrial)	m	C6H13NO2	http://identifiers.org/kegg.compound/C00123
ILEm	L-Isoleucine (mitochondrial)	m	C6H13NO2	http://identifiers.org/kegg.compound/C00407
ORNm	L-Ornithine (mitochondrial)	m	C5H13N2O2	http://identifiers.org/kegg.compound/C00077
VALm	L-Valine (mitochondrial)	m	C5H11NO2	http://identifiers.org/kegg.compound/C00183
LYSm	L-Lysine (mitochondrial)	m	C6H15N2O2	http://identifiers.org/kegg.compound/C00047
ASPm	L-Aspartate (mitochondrial)	m	C4H6NO4	http://identifiers.org/kegg.compound/C00049
PROm	L-Proline (mitochondrial)	m	C5H9NO2	http://identifiers.org/kegg.compound/C00148
GLYm	Glycine (mitochondrial)	m	C2H5NO2	http://identifiers.org/kegg.compound/C00037
ASNm	L-Asparagine (mitochondrial)	m	C4H8N2O3	http://identifiers.org/kegg.compound/C00152
GLNm	L-Glutamine (mitochondrial)	m	C5H10N2O3	http://identifiers.org/kegg.compound/C00064
METm	L-Methionine (mitochondrial)	m	C5H11NO2S	http://identifiers.org/kegg.compound/C00073
TYRm	L-Tyrosine (mitochondrial)	m	C9H11NO3	http://identifiers.org/kegg.compound/C00082
TRPm	L-Tryptophan (mitochondrial)	m	C11H12N2O2	http://identifiers.org/kegg.compound/C00078
PHEm	L-Phenylalanine (mitochondrial)	m	C9H11NO2	http://identifiers.org/kegg.compound/C00079
CITRm	L-Citrulline (mitochondrial)	m	C6H13N3O3	http://identifiers.org/kegg.compound/C00327
OIVALm	(R)-2-Oxoisovalerate (mitochondrial)	m	C5H7O3	http://identifiers.org/kegg.compound/C00141
RTHIOm	Reduced thioredoxin (mitochondrial)	m	C10H14N4O4S2R4	http://identifiers.org/kegg.compound/C00342
OTHIOm	Oxidized thioredoxin (mitochondrial)	m	C10H12N4O4S2R4	http://identifiers.org/kegg.compound/C00343
LACm	D-Lactate (mitochondrial)	m	C3H5O3	http://identifiers.org/kegg.compound/C00256
LLACm	L-Lactate (mitochondrial)	m	C3H5O3	http://identifiers.org/kegg.compound/C00186
AMIEVULm	5-aminolevulinate (mitochondrial)	m	C5H9NO3	http://identifiers.org/kegg.compound/C00430
AKPm	2-Dehydropantoate (mitochondrial)	m	C6H9O4	http://identifiers.org/kegg.compound/C00966
O2m	Oxygen (mitochondrial)	m	O2	http://identifiers.org/kegg.compound/C00007
NH3m	NH3 (mitochondrial)	m	H4N	http://identifiers.org/kegg.compound/C00014
ETHm	Ethanol (mitochondrial)	m	C2H6O	http://identifiers.org/kegg.compound/C00469
ACALm	Acetaldehyde (mitochondrial)	m	C2H4O	http://identifiers.org/kegg.compound/C00084
H2Oe	H2O (extracellular)	e	H2O	http://identifiers.org/kegg.compound/C00001
O2e	Oxygen (extracellular)	e	O2	http://identifiers.org/kegg.compound/C00007
GAMYLe	Glucoamylase (secreted to the medium) (extracellular)	e	R
SUCe	Sucrose (extracellular)	e	C12H22O11	http://identifiers.org/kegg.compound/C00089
MELIe	Melibiose (extracellular)	e	C12H22O11	http://identifiers.org/kegg.compound/C05402
STACe	Stachyose (extracellular)	e	C24H42O21	http://identifiers.org/kegg.compound/C01613
RAFFe	Raffinose (extracellular)	e	C18H32O16	http://identifiers.org/kegg.compound/C00492
PECTATEe	Pectate (extracellular)	e	C12H18O13(C6H8O6)n-2	http://identifiers.org/kegg.compound/C00470
CELLOTe	Cellotriose (extracellular)	e	C12H22O11	http://identifiers.org/kegg.compound/C00185
CELLUe	Cellulose (extracellular)	e	C6H10O5	http://identifiers.org/kegg.compound/C00760
AMYLPe	Amylopectin (extracellular)	e	C30H52O26	http://identifiers.org/kegg.compound/C00317
AMYLSe	Amylose (extracellular)	e	(C6H10O5)n	http://identifiers.org/kegg.compound/C00718
GLYCOGENe	Glycogen (extracellular)	e	C24H42O21	http://identifiers.org/kegg.compound/C00182
MANNANe	Mannan (extracellular)	e	C6H10O5	http://identifiers.org/kegg.compound/C00464
ARABINe	Arabinan (extracellular)	e	C15H24O12	http://identifiers.org/kegg.compound/C02474
GLCN15LACe	d-Glucono-1,5-lactone (extracellular)	e	C6H10O6	http://identifiers.org/kegg.compound/C00198
METHOLe	Methanol (extracellular)	e	CH4O	http://identifiers.org/kegg.compound/C00132
ETHe	Ethanol (extracellular)	e	C2H6O	http://identifiers.org/kegg.compound/C00469
ACe	Acetate (extracellular)	e	C2H3O2	http://identifiers.org/kegg.compound/C00033
LACe	D-Lactate (extracellular)	e	C3H5O3	http://identifiers.org/kegg.compound/C00256
LLACe	L-Lactate (extracellular)	e	C3H5O3	http://identifiers.org/kegg.compound/C00186
C40e	Butanoate (extracellular)	e	C4H7O2	http://identifiers.org/kegg.compound/C00246
C60e	Hexanoate (extracellular)	e	C6H11O2	http://identifiers.org/kegg.compound/C01585
C80e	Octanoate (extracellular)	e	C8H15O2	http://identifiers.org/kegg.compound/C01545
C100e	Decanoate (extracellular)	e	C10H19O2	http://identifiers.org/kegg.compound/C01571
C120e	Dodecanoate (extracellular)	e	C12H23O2	http://identifiers.org/kegg.compound/C02679
C140e	Tetradecanoate (extracellular)	e	C14H27O2	http://identifiers.org/kegg.compound/C06424
C141e	Tetradecenoate (extracellular)	e	C14H25O2	http://identifiers.org/kegg.compound/C08322
C150e	Pentadecanoate (extracellular)	e	C15H29O2	http://identifiers.org/kegg.compound/C16537
C160e	Hexadecanoate (extracellular)	e	C16H31O2	http://identifiers.org/kegg.compound/C00249
C161e	Hexadecenoate (extracellular)	e	C16H29O2	http://identifiers.org/kegg.compound/C08362
C162e	Hexadecadienoate (extracellular)	e	C16H27O2
C170e	Heptadecanoate (extracellular)	e	C17H33O2
C171e	Heptadecenoate (extracellular)	e	C17H31O2	http://identifiers.org/kegg.compound/C16536
C180e	Octadecanoate (extracellular)	e	C18H35O2	http://identifiers.org/kegg.compound/C01530
C181e	Octadecenoate (extracellular)	e	C18H33O2	http://identifiers.org/kegg.compound/C00712
C182e	Octadecadienoate (extracellular)	e	C18H31O2	http://identifiers.org/kegg.compound/C01595
C183e	Octadecatrienoate (extracellular)	e	C18H29O2	http://identifiers.org/kegg.compound/C16321
C190e	Nonadecanoate (extracellular)	e	C19H37O2	http://identifiers.org/kegg.compound/C16535
C191e	Nonadecenoate (extracellular)	e	C19H35O2
C192e	Nonadecadienoate (extracellular)	e	C19H33O2
C200e	Eicosanoate (extracellular)	e	C20H39O2	http://identifiers.org/kegg.compound/C06425
ANe	Anthranilate (extracellular)	e	C7H6NO2	http://identifiers.org/kegg.compound/C00108
DMANDe	D-mandelate (extracellular)	e	C8H7O3	http://identifiers.org/kegg.compound/C01983
NICDe	Nicotinamide (extracellular)	e	C6H6N2O	http://identifiers.org/kegg.compound/C00153
PHACe	Phenylacetate (extracellular)	e	C8H7O2	http://identifiers.org/kegg.compound/C07086
TANAe	Tannic acid (extracellular)	e	C76H52O46	http://identifiers.org/kegg.compound/C13452
345THBe	Gallic acid (extracellular)	e	C7H5O5	http://identifiers.org/kegg.compound/C01424
ATPe	ATP (extracellular)	e	C10H13N5O13P3	http://identifiers.org/kegg.compound/C00002
AMPe	AMP (extracellular)	e	C10H12N5O7P	http://identifiers.org/kegg.compound/C00020
ATNe	Allantoin (extracellular)	e	C4H6N4O3	http://identifiers.org/kegg.compound/C01551
HYXNe	Hypoxanthine (extracellular)	e	C5H4N4O	http://identifiers.org/kegg.compound/C00262
URAe	Uracil (extracellular)	e	C4H4N2O2	http://identifiers.org/kegg.compound/C00106
URIe	Uridine (extracellular)	e	C9H12N2O6	http://identifiers.org/kegg.compound/C00299
ADe	Adenine (extracellular)	e	C5H5N5	http://identifiers.org/kegg.compound/C00147
QUINe	Quinolinate (extracellular)	e	C7H3NO4	http://identifiers.org/kegg.compound/C03722
NICAe	Nicotinate (extracellular)	e	C6H4NO2	http://identifiers.org/kegg.compound/C00253
XANe	Xanthine (extracellular)	e	C5H4N4O2	http://identifiers.org/kegg.compound/C00385
KYNe	L-Kynurenine (extracellular)	e	C10H12N2O3	http://identifiers.org/kegg.compound/C00328
3CPYRDe	3-cyanopyridine (extracellular)	e	C6H4N2
GNe	Guanine (extracellular)	e	C5H5N5O	http://identifiers.org/kegg.compound/C00242
CYTDe	Cytidine (extracellular)	e	C9H13N3O5	http://identifiers.org/kegg.compound/C00475
CARm	Carnitine (mitochondrial)	m	C7H15NO3	http://identifiers.org/kegg.compound/C00487
C191COAm	Nonadecenoyl-CoA (mitochondrial)	m	C40H66N7O17P4S
C192CARm	Nonadecadienoyl-carnitine (mitochondrial)	m	C26H47NO4
C192COAm	Nonadecadienoyl-CoA (mitochondrial)	m	C40H64N7O17P4S
C200CARm	Eicosanoyl-carnitine (mitochondrial)	m	C27H53NO4
C200COAm	Eicosanoyl-CoA (mitochondrial)	m	C41H70N7O17P4S	http://identifiers.org/kegg.compound/C02041
C200COAp	Eicosanoyl-CoA (peroxisomal)	p	C41H70N7O17P4S	http://identifiers.org/kegg.compound/C02041
FADp	FAD (peroxisomal)	p	C27H31N9O15P2	http://identifiers.org/kegg.compound/C00016
C20DCOAp	Eicos-2-enoyl-CoA (peroxisomal)	p	C41H68N7O17P3S
FADH2p	FADH2 (peroxisomal)	p	C27H33N9O15P2	http://identifiers.org/kegg.compound/C01352
C20HCOAp	3-hydroxyeicosanoyl-CoA (peroxisomal)	p	C41H70N7O18P3S
NADp	NADP(+)	p	C21H25N7O17P3	http://identifiers.org/kegg.compound/C00006
C20OCOAp	3-oxoeicosanoyl-CoA (peroxisomal)	p	C40H68N7O18P3S
NADHp	NADH (peroxisomal)	p	C21H27N7O14P2	http://identifiers.org/kegg.compound/C00004
C180COAp	Octadecanoyl-CoA (peroxisomal)	p	C39H66N7O17P3S	http://identifiers.org/kegg.compound/C00412
C18DCOAp	Octadec-2-enoyl-CoA (peroxisomal)	p	C39H64N7O17P3S	http://identifiers.org/kegg.compound/C16218
C18HCOAp	3-hydroxyoctadecanoyl-CoA (peroxisomal)	p	C39H66N7O18P3S	http://identifiers.org/kegg.compound/C16217
C18OCOAp	3-oxooctadecanoyl-CoA (peroxisomal)	p	C39H64N7O18P3S	http://identifiers.org/kegg.compound/C16216
C160COAp	Hexadecanoyl-CoA (peroxisomal)	p	C37H62N7O17P3S	http://identifiers.org/kegg.compound/C00154
C16DCOAp	Hexadec-2-enoyl-CoA (peroxisomal)	p	C37H60N7O17P3S	http://identifiers.org/kegg.compound/C05272
C16HCOAp	3-hydroxyhexadecanoyl-CoA (peroxisomal)	p	C37H62N7O18P3S	http://identifiers.org/kegg.compound/C05258
C16OCOAp	3-oxohexadecanoyl-CoA (peroxisomal)	p	C37H60N7O18P3S	http://identifiers.org/kegg.compound/C05259
C140COAp	Tetradecanoyl-CoA (peroxisomal)	p	C35H58N7O17P3S	http://identifiers.org/kegg.compound/C02593
C14DCOAp	Tetradec-2-enoyl-CoA (peroxisomal)	p	C35H56N7O17P3S	http://identifiers.org/kegg.compound/C05273
C14HCOAp	3-hydroxytetradecanoyl-CoA (peroxisomal)	p	C35H58N7O18P3S	http://identifiers.org/kegg.compound/C05260
C14OCOAp	3-oxotetradecanoyl-CoA (peroxisomal)	p	C35H56N7O18P3S	http://identifiers.org/kegg.compound/C05261
C120COAp	Dodecanoyl-CoA (peroxisomal)	p	C33H54N7O17P3S	http://identifiers.org/kegg.compound/C01832
C12DCOAp	Dodec-2-enoyl-CoA (peroxisomal)	p	C33H52N7O17P3S	http://identifiers.org/kegg.compound/C03221
C12HCOAp	3-hydroxydodecanoyl-CoA (peroxisomal)	p	C33H54N7O18P3S	http://identifiers.org/kegg.compound/C05262
C12OCOAp	3-oxododecanoyl-CoA (peroxisomal)	p	C33H52N7O18P3S	http://identifiers.org/kegg.compound/C05263
C100COAp	Decanoyl-CoA (peroxisomal)	p	C31H50N7O17P3S	http://identifiers.org/kegg.compound/C05274
C10DCOAp	Dec-2-enoyl-CoA (peroxisomal)	p	C31H48N7O17P3S	http://identifiers.org/kegg.compound/C05275
C10HCOAp	3-hydroxydecanoyl-CoA (peroxisomal)	p	C31H50N7O18P3S	http://identifiers.org/kegg.compound/C05264
C10OCOAp	3-oxodecanoyl-CoA (peroxisomal)	p	C31H48N7O18P3S	http://identifiers.org/kegg.compound/C05265
C80COAp	Octanoyl-CoA (peroxisomal)	p	C29H50N7O17P3S	http://identifiers.org/kegg.compound/C01944
C8DCOAp	Oct-2-enoyl-CoA (peroxisomal)	p	C29H44N7O17P3S	http://identifiers.org/kegg.compound/C05276
C8HCOAp	3-hydroxyoctanoyl-CoA (peroxisomal)	p	C29H46N7O18P3S	http://identifiers.org/kegg.compound/C05266
C8OCOAp	3-oxooctanoyl-CoA (peroxisomal)	p	C29H44N7O18P3S	http://identifiers.org/kegg.compound/C05267
C60COAp	Hexanoyl-CoA (peroxisomal)	p	C27H42N7O17P3S	http://identifiers.org/kegg.compound/C05270
C6DCOAp	Hex-2-enoyl-CoA (peroxisomal)	p	C27H40N7O17P3S	http://identifiers.org/kegg.compound/C05271
C6HCOAp	3-hydroxyhexanoyl-CoA (peroxisomal)	p	C27H42N7O18P3S	http://identifiers.org/kegg.compound/C05268
C6OCOAp	3-oxohexanoyl-CoA (peroxisomal)	p	C27H40N7O18P3S	http://identifiers.org/kegg.compound/C05269
C40COAp	Butanoyl-CoA (peroxisomal)	p	C25H38N7O17P3S	http://identifiers.org/kegg.compound/C00136
C4DCOAp	But-2-enoyl-CoA (peroxisomal)	p	C25H36N7O17P3S	http://identifiers.org/kegg.compound/C00877
C4HCOAp	3-hydroxybutanoyl-CoA (peroxisomal)	p	C25H38N7O18P3S	http://identifiers.org/kegg.compound/C05116
AACCOAp	Acetoacetyl-CoA (peroxisomal)	p	C25H36N7O18P3S	http://identifiers.org/kegg.compound/C00332
C190COAp	Nonadecanoyl-CoA (peroxisomal)	p	C40H68N7O17P4S
C19DCOAp	Nonadec-2-enoyl-CoA (peroxisomal)	p	C40H66N7O17P3S
C19HCOAp	3-hydroxynonadecanoyl-CoA (peroxisomal)	p	C40H68N7O18P3S
C19OCOAp	3-oxononadecanoyl-CoA (peroxisomal)	p	C39H66N7O18P3S
C170COAp	Heptadecanoyl-CoA (peroxisomal)	p	C38H64N7O17P3S
C17DCOAp	Heptadec-2-enoyl-CoA (peroxisomal)	p	C38H62N7O17P3S
C17HCOAp	3-hydroxyheptadecanoyl-CoA (peroxisomal)	p	C38H64N7O18P3S
C17OCOAp	3-oxoheptadecanoyl-CoA (peroxisomal)	p	C38H62N7O18P3S
C150COAp	Pentadecanoyl-CoA (peroxisomal)	p	C36H60N7O17P3S
C15DCOAp	Pentadec-2-enoyl-CoA (peroxisomal)	p	C36H58N7O17P3S
C15HCOAp	3-hydroxypentadecanoyl-CoA (peroxisomal)	p	C36H60N7O18P3S
C15OCOAp	3-oxopentadecanoyl-CoA (peroxisomal)	p	C36H58N7O18P3S
C130COAp	Tridecanoyl-CoA (peroxisomal)	p	C34H56N7O17P3S
C13DCOAp	Tridec-2-enoyl-CoA (peroxisomal)	p	C34H54N7O17P3S
C13HCOAp	3-hydroxytridecanoyl-CoA (peroxisomal)	p	C34H56N7O18P3S
C13OCOAp	3-oxotridecanoyl-CoA (peroxisomal)	p	C34H54N7O18P3S
C110COAp	Undecanoyl-CoA (peroxisomal)	p	C32H52N7O17P3S
C11DCOAp	Undec-2-enoyl-CoA (peroxisomal)	p	C32H50N7O17P3S
C11HCOAp	3-hydroxyundecanoyl-CoA (peroxisomal)	p	C32H52N7O18P3S
C11OCOAp	3-oxoundecanoyl-CoA (peroxisomal)	p	C32H50N7O18P3S
C90COAp	Nonanoyl-CoA (peroxisomal)	p	C6H7NO5	http://identifiers.org/kegg.compound/C1042
C9DCOAp	Non-2-enoyl-CoA (peroxisomal)	p	C30H46N7O17P3S
C9HCOAp	3-hydroxynonanoyl-CoA (peroxisomal)	p	C30H48N7O18P3S
C9OCOAp	3-oxononanoyl-CoA (peroxisomal)	p	C30H46N7O18P3S
C70COAp	Heptanoyl-CoA (peroxisomal)	p	C28H44N7O17P3S
C7DCOAp	Hept-2-enoyl-CoA (peroxisomal)	p	C28H42N7O17P3S
C7HCOAp	3-hydroxyheptanoyl-CoA (peroxisomal)	p	C28H44N7O18P3S
C7OCOAp	3-oxoheptanoyl-CoA (peroxisomal)	p	C28H42N7O18P3S
C50COAp	Pentanoyl-CoA (peroxisomal)	p	C26H40N7O17P3S	http://identifiers.org/kegg.compound/C00888
C5DCOAp	Pent-2-enoyl-CoA (peroxisomal)	p	C26H42N7O17P3S	http://identifiers.org/kegg.compound/C02451
C5HCOAp	3-hydroxypentanoyl-CoA (peroxisomal)	p	C26H40N7O18P3S
C5OCOAp	3-oxopentanoyl-CoA (peroxisomal)	p	C26H38N7O18P3S
PROPCOAp	Propionyl-CoA (peroxisomal)	p	C24H40N7O17P3S	http://identifiers.org/kegg.compound/C00100
AAMYLe	Alpha-amylase (secreted to the medium) (extracellular)	e	Alpha-amylase
TRNAm	transfer RNA (mitochondrial)	m		http://identifiers.org/kegg.compound/C00066
TRNAASPm	L-aspartyl-tRNA(Asp) (mitochondrial)	m		http://identifiers.org/kegg.compound/C02984
TRNAASNm	L-asparaginyl-tRNA(Asn) (mitochondrial)	m		http://identifiers.org/kegg.compound/C03402
TRNAGLUm	L-glutamyl-tRNA(Glu) (mitochondrial)	m		http://identifiers.org/kegg.compound/C02987
TRNAGLNm	L-glutaminyl-tRNA(Gln) (mitochondrial)	m		http://identifiers.org/kegg.compound/C02282
TRNATHRm	L-threonyl-tRNA(Thr) (mitochondrial)	m		http://identifiers.org/kegg.compound/C02992
TRNAILEm	L-isoleucyl-tRNA(Ile) (mitochondrial)	m		http://identifiers.org/kegg.compound/C03127
TRNAMETm	L-methionyl-tRNA(Met) (mitochondrial)	m		http://identifiers.org/kegg.compound/C02430
TRNATYRm	L-tyrosyl-tRNA(Tyr) (mitochondrial)	m		http://identifiers.org/kegg.compound/C02839
TRNATRPm	L-tryptophanyl-tRNA(Trp) (mitochondrial)	m		http://identifiers.org/kegg.compound/C03512
TRNAFMETm	N-formylmethionyl-tRNA(fMet) (mitochondrial)	m		http://identifiers.org/kegg.compound/C03294
TRNAPHEm	L-phenylalanyl-tRNA(Phe) (mitochondrial)	m		http://identifiers.org/kegg.compound/C03511
HEMEAm	heme a (mitochondrial)	m	C49H54FeN4O6	http://identifiers.org/kegg.compound/C15670
CYTCCm	Cytochrome c (mitochondrial)	m	C42H44FeN8O8S2R4	http://identifiers.org/kegg.compound/C00524
ATPp	ATP (peroxisomal)	p	C10H13N5O13P3	http://identifiers.org/kegg.compound/C00002
ADPp	ADP (peroxisomal)	p	C10H13N5O10P2	http://identifiers.org/kegg.compound/C00008
PIp	Orthophosphate (peroxisomal)	p	HO4P	http://identifiers.org/kegg.compound/C00009
FKYNp	L-Formylkynurenine (peroxisomal)	p	C11H12N2O4	http://identifiers.org/kegg.compound/C02700
H2O2p	Hydrogen peroxide (peroxisomal)	p	H2O2	http://identifiers.org/kegg.compound/C00027
HIURp	5-hydroxyisourate (peroxisomal)	p	C5H4N4O4	http://identifiers.org/kegg.compound/C11821
METTHFp	5,10-Methylenetetrahydrofolate (peroxisomal)	p	C20H21N7O6	http://identifiers.org/kegg.compound/C00143
MTHFp	5-Methyltetrahydrofolate (peroxisomal)	p	C20H23N7O6	http://identifiers.org/kegg.compound/C00440
O2p	Oxygen (peroxisomal)	p	O2	http://identifiers.org/kegg.compound/C00007
TRPp	L-Tryptophan (peroxisomal)	p	C11H12N2O2	http://identifiers.org/kegg.compound/C00078
URICp	urate (peroxisomal)	p	C5H4N4O3	http://identifiers.org/kegg.compound/C00366
H2O2e	Hydrogen peroxide (extracellular)	e	H2O2	http://identifiers.org/kegg.compound/C00027
FTHFm	10-Formyltetrahydrofolate (mitochondrial)	m	C20H21N7O7	http://identifiers.org/kegg.compound/C00234
METHFm	5,10-Methenyltetrahydrofolate (mitochondrial)	m	C20H20N7O6	http://identifiers.org/kegg.compound/C00445
NADPHp	NADPH (peroxisomal)	p	C21H26N7O17P3	http://identifiers.org/kegg.compound/C00005
NADPp	NADP(+) (peroxisomal)	p	C21H25N7O17P3	http://identifiers.org/kegg.compound/C00006
PANTm	(R)-Pantoate (mitochondrial)	m	C6H11O4	http://identifiers.org/kegg.compound/C00522
3OACOAm	3-oxoadipyl-CoA (mitochondrial)	m	C27H37N7O20P3S	http://identifiers.org/kegg.compound/C02232
PPP9m	protoporphyrin (mitochondrial)	m	C34H38N4O4	http://identifiers.org/kegg.compound/C02191
APOCYTCm	Apocytochrome c (mitochondrial)	m	(C4H6N2O2SR2)2	http://identifiers.org/kegg.compound/C02248
HEMEOm	heme o (mitochondrial)	m	C49H56FeN4O5	http://identifiers.org/kegg.compound/C15672
Ho	Proton (energy metabolism)	c	H	http://identifiers.org/kegg.compound/C00080
FERIm	Ferricytochrome c (mitochondrial)	m	C42H44FeN8O8S2R4	http://identifiers.org/kegg.compound/C00125
FEROm	Ferrocytochrome c (mitochondrial)	m	C42H44FeN8O8S2R4	http://identifiers.org/kegg.compound/C00126
Ke	Potassium (extracellular)	e	K	http://identifiers.org/kegg.compound/C00238
CAe	Calcium (extracellular)	e	Ca	http://identifiers.org/kegg.compound/C00076
H2O2m	Hydrogen peroxide (mitochondrial)	m	H2O2	http://identifiers.org/kegg.compound/C00027
ALAm	L-Alanine (mitochondrial)	m	C3H7NO2	http://identifiers.org/kegg.compound/C00041, http://identifiers.org/kegg.compound/C01401
ARGSUCCm	Argininosuccinate (mitochondrial)	m	C10H17N4O6	http://identifiers.org/kegg.compound/C03406
NAGLUm	N-Acetyl-L-glutamate (mitochondrial)	m	C7H9NO5	http://identifiers.org/kegg.compound/C00624
NAGLUPm	N-Acetyl-L-glutamate 5-phosphate (mitochondrial)	m	C7H9NO8P	http://identifiers.org/kegg.compound/C04133
NAGLUSm	N-Acetyl-L-glutamate 5-semialdehyde (mitochondrial)	m	C7H10NO4	http://identifiers.org/kegg.compound/C01250
NAORNm	N2-Acetyl-L-ornithine (mitochondrial)	m	C7H14N2O3	http://identifiers.org/kegg.compound/C00437
GLUGSALm	L-Glutamate 5-semialdehyde (mitochondrial)	m	C5H9NO3	http://identifiers.org/kegg.compound/C01165
P5Cm	(S)-1-Pyrroline-5-carboxylate (mitochondrial)	m	C5H6NO2	http://identifiers.org/kegg.compound/C03912
HPLYSm	H-protein-lipoyllysine (mitochondrial)	m	C8H14NOS2R	http://identifiers.org/kegg.compound/C02051
HPSAMLYSm	H-protein-S-aminomethyldihydrolipoyllysine (mitochondrial)	m	C9H19N2OS2R	http://identifiers.org/kegg.compound/C01242
DHPLYSm	protein-dihydrolipoyllysine (mitochondrial)	m	C8H16NOS2R	http://identifiers.org/kegg.compound/C02972
OBUTm	2-Oxobutanoate (mitochondrial)	m	C4H5O3	http://identifiers.org/kegg.compound/C00109
ACLACm	2-Acetolactate (mitochondrial)	m	C5H7O4	http://identifiers.org/kegg.compound/C00900, http://identifiers.org/kegg.compound/C06010
DHVALm	(R)-2,3-Dihydroxy-isovalerate (mitochondrial)	m	C5H10O4	http://identifiers.org/kegg.compound/C04272
2IPPMm	alpha-Isopropylmalate (mitochondrial)	m	C7H10O5	http://identifiers.org/kegg.compound/C02504
IPPMALm	2-Isopropylmaleate (mitochondrial)	m	C7H10O4	http://identifiers.org/kegg.compound/C02631
3IPPMm	(2R,3S)-3-Isopropylmalate (mitochondrial)	m	C7H10O5	http://identifiers.org/kegg.compound/C04411
OICAPm	3-Carboxy-4-methyl-2-oxopentanoate (mitochondrial)	m	C7H8O5	http://identifiers.org/kegg.compound/C04236
ABUTm	2-Aceto-2-hydroxy butyrate (mitochondrial)	m	C6H9O4	http://identifiers.org/kegg.compound/C06006
OMVALm	(S)-3-Methyl-2-oxopentanoic acid (mitochondrial)	m	C6H9O3	http://identifiers.org/kegg.compound/C00671
HCITm	2-Hydroxybutane-1,2,4-tricarboxylate (mitochondrial)	m	C7H7O7	http://identifiers.org/kegg.compound/C01251
HACNm	But-1-ene-1,2,4-tricarboxylate (mitochondrial)	m	C7H5O6	http://identifiers.org/kegg.compound/C04002
HICITm	Homoisocitrate (mitochondrial)	m	C7H7O7	http://identifiers.org/kegg.compound/C05662
OXAm	Oxaloglutarate (mitochondrial)	m	C7H7O7	http://identifiers.org/kegg.compound/C05533
AKAm	2-Oxoadipate (mitochondrial)	m	C6H6O5	http://identifiers.org/kegg.compound/C00322
AMAm	2-aminoadipate (mitochondrial)	m	C6H10NO4	http://identifiers.org/kegg.compound/C00956
AMASAm	2-aminoadipate-semialdehyde (mitochondrial)	m	C6H11NO3	http://identifiers.org/kegg.compound/C04076
SACPm	Saccharopine (mitochondrial)	m	C11H19N2O6	http://identifiers.org/kegg.compound/C00449
ITPm	ITP (mitochondrial)	m	C10H12N4O14P3	http://identifiers.org/kegg.compound/C00081
IDPm	IDP (mitochondrial)	m	C10H12N4O11P2	http://identifiers.org/kegg.compound/C00104
C120CARm	Dodecanoyl-carnitine (mitochondrial)	m	C19H37NO4
C140CARm	Tetradecanoyl-carnitine (mitochondrial)	m	C21H41NO4
C141CARm	Tetradecenoyl-carnitine (mitochondrial)	m	C21H39NO5
C150CARm	Pentadecanoyl-carnitine (mitochondrial)	m	C22H43NO4
C160CARm	Hexadecanoyl-carnitine (mitochondrial)	m	C23H45NO4
C161CARm	Hexadecenoyl-carnitine (mitochondrial)	m	C23H43NO4
C162CARm	Hexadecadienoyl-carnitine (mitochondrial)	m	C23H43NO4
C170CARm	Heptadecanoyl-carnitine (mitochondrial)	m	C24H47NO4
C171CARm	Heptadecenoyl-carnitine (mitochondrial)	m	C24H45NO4
C180CARm	Octadecanoyl-carnitine (mitochondrial)	m	C25H49NO4
C181CARm	Octadecenoyl-carnitine (mitochondrial)	m	C25H47NO4
C182CARm	Octadecadienoyl-carnitine (mitochondrial)	m	C25H45NO4
C183CARm	Octadecatrienoyl-carnitine (mitochondrial)	m	C25H43NO4
C190CARm	Nonadecanoyl-carnitine (mitochondrial)	m	C26H51NO4
C191CARm	Nonadecenoyl-carnitine (mitochondrial)	m	C26H49NO4
C120COAm	Dodecanoyl-CoA (mitochondrial)	m	C33H54N7O17P3S	http://identifiers.org/kegg.compound/C01832
C140COAm	Tetradecanoyl-CoA (mitochondrial)	m	C35H58N7O17P3S	http://identifiers.org/kegg.compound/C02593
C141COAm	Tetradecenoyl-CoA (mitochondrial)	m	C35H60N7O17P3S	http://identifiers.org/kegg.compound/C06736
C150COAm	Pentadecanoyl-CoA (mitochondrial)	m	C36H60N7O17P3S
C160COAm	Hexadecanoyl-CoA (mitochondrial)	m	C37H62N7O17P3S	http://identifiers.org/kegg.compound/C00154
C161COAm	Hexadecenoyl-CoA (mitochondrial)	m	C37H60N7O17P3S	http://identifiers.org/kegg.compound/C05272
C162COAm	Hexadecadienoyl-CoA (mitochondrial)	m	C37H60N7O17P3S
C170COAm	Heptadecanoyl-CoA (mitochondrial)	m	C38H64N7O17P3S
C171COAm	Heptadecenoyl-CoA (mitochondrial)	m	C38H62N7O17P3S
C180COAm	Octadecanoyl-CoA (mitochondrial)	m	C39H66N7O17P3S	http://identifiers.org/kegg.compound/C00412
C181COAm	Octadecenoyl-CoA (mitochondrial)	m	C39H64N7O17P3S	http://identifiers.org/kegg.compound/C00510
C182COAm	Octadecadienoyl-CoA (mitochondrial)	m	C39H62N7O17P3S	http://identifiers.org/kegg.compound/C02050
C183COAm	Octadecatrienoyl-CoA (mitochondrial)	m	C39H60N7O17P3S	http://identifiers.org/kegg.compound/C16162
C190COAm	Nonadecanoyl-CoA (mitochondrial)	m	C40H68N7O17P4S
CIT-e	Citrate (dissociated) (extracellular)	e	C6H8O7	http://identifiers.org/kegg.compound/C00158
GLCNT-e	Gluconate (dissociated) (extracellular)	e	C6H12O7	http://identifiers.org/kegg.compound/C00257
LAC-e	Lactate (dissociated) (extracellular)	e	C3H6O3	http://identifiers.org/kegg.compound/C00256
AC-e	Acetate (dissociated) (extracellular)	e	C2H4O2	http://identifiers.org/kegg.compound/C00033
OXAL-e	Oxalate (dissociated) (extracellular)	e	C2H2O4	http://identifiers.org/kegg.compound/C00209
SUCC-e	Succinate (dissociated) (extracellular)	e	C4H6O4	http://identifiers.org/kegg.compound/C00042
MAL-e	Malate (dissociated) (extracellular)	e	C4H6O5	http://identifiers.org/kegg.compound/C00149
Hpe	Proton (extracellular proton production from acid dissociation reactions)	e	H	http://identifiers.org/kegg.compound/C00080
OICAP	3-Carboxy-4-methyl-2-oxopentanoate	c	C7H8O5	http://identifiers.org/kegg.compound/C04236
MNNTe	Manninotriose (extracellular)	e	C18H32O16	http://identifiers.org/kegg.compound/C05404
GALACTANe	Galactan (extracellular)	e	(C12H20O11)n	http://identifiers.org/kegg.compound/C05796
D345THBe	Digallate (extracellular)	e	C14H10O9	http://identifiers.org/kegg.compound/C01572
IP6e	Phytate (extracellular)	e	C6H18O24P6	http://identifiers.org/kegg.compound/C01204
IP2e	1D-myo-Inositol 1,4-bisphosphate (extracellular)	e	C6H14O12P2	http://identifiers.org/kegg.compound/C01220
CLGe	Chlorogenate (extracellular)	e	C16H18O9	http://identifiers.org/kegg.compound/C00852
CAFe	Caffeate (extracellular)	e	C9H8O4	http://identifiers.org/kegg.compound/C01197
LNMe	Linamarin (extracellular)	e	C10H17NO6	http://identifiers.org/kegg.compound/C01594
ACHe	Acetone cyanohydrin (extracellular)	e	C4H7NO	http://identifiers.org/kegg.compound/C02659
QCTe	Quercetin (extracellular)	e	C15H10O7	http://identifiers.org/kegg.compound/C00389
2PCe	2-Protocatechoylphloroglucinolcarboxylate (extacellular)	e	C14H10O8	http://identifiers.org/kegg.compound/C04524
COe	Carbon monoxide (extracellular)	e	CO	http://identifiers.org/kegg.compound/C00237
AMYDe	Amygdalin (extracellular)	e	C20H27NO11	http://identifiers.org/kegg.compound/C08325
PRNSe	Prunasin (extracellular)	e	C14H17NO6	http://identifiers.org/kegg.compound/C00844
MDNe	Mandelonitrile (extracellular)	e	C8H7NO	http://identifiers.org/kegg.compound/C00561
HCNe	Hydrogen cyanide (extracellular)	e	CHN	http://identifiers.org/kegg.compound/C01326
PCNe	Penicillin G (extracellular)	e	C16H18N2O4S	http://identifiers.org/kegg.compound/C05551
6APCNe	6-Aminopenicillanate (extracellular)	e	C8H12N2O3S	http://identifiers.org/kegg.compound/C02954
4NPPe	4-nitrophenyl phosphate (extracellular)	e	C6H6NO6P	http://identifiers.org/kegg.compound/C03360
4NPe	4-nitrophenol (extracellular)	e	C6H5NO3	http://identifiers.org/kegg.compound/C00870
UDPGALF	UDP-alpha-D-galactofuranose	c	C15H24N2O17P2	http://identifiers.org/kegg.compound/C03733
ALCARm	O-Acetylcarnitine (mitochondrial)	m	C9H18NO4	http://identifiers.org/kegg.compound/C02571
ALCAR	O-Acetylcarnitine	c	C9H18NO4	http://identifiers.org/kegg.compound/C02571
LDOPA	3,4-dihydroxy-L-phenylalanine (L-Dopa)	c	C9H11NO4	http://identifiers.org/kegg.compound/C00355
DPA	Dopamine	c	C8H11NO2	http://identifiers.org/kegg.compound/C03758
DHPHA	3,4-dihydroxyphenylacetaldehyde	c	C8H8O3	http://identifiers.org/kegg.compound/C04043
DQ	Dopaquinone	c	C9H9NO4	http://identifiers.org/kegg.compound/C00822
6MSA	6-methylsalicylate	c	C8H8O3	http://identifiers.org/kegg.compound/C02657
HCN	Hydrogen cyanide	c	CHN	http://identifiers.org/kegg.compound/C01326
FMM	Formamide	c	CH3NO	http://identifiers.org/kegg.compound/C00488
DMAT	Dimethylallyltryptophan	c	C16H20N2O2	http://identifiers.org/kegg.compound/C06067
MBT	4-(3-Methylbut-2-enyl)-L-tryptophan	c	C16H20N2O2	http://identifiers.org/kegg.compound/C04290
CPGIIIm	coproporphyrinogen III (mitochondrial)	m	C36H40N4O8	http://identifiers.org/kegg.compound/C03263
PHN	Phenanthrene	c	C14H10	http://identifiers.org/kegg.compound/C11422
PHNO	1-Phenanthrol	c	C14H10O	http://identifiers.org/kegg.compound/C11432
PHL	Phenol	c	C6H6O	http://identifiers.org/kegg.compound/C00146
TST	Testosterone	c	C19H28O2	http://identifiers.org/kegg.compound/C00535
AND	Androstenedione	c	C19H26O2	http://identifiers.org/kegg.compound/C00280
DHAND	Dehydroepiandrosterone	c	C19H28O2	http://identifiers.org/kegg.compound/C01227
PHAN	Phenylacetonitrile	c	C8H7N	http://identifiers.org/kegg.compound/C16074
BALe	Benzaldehyde (extracellular)	e	C7H6O	http://identifiers.org/kegg.compound/C00261
DHMVAm	(R)-2,3-Dihydroxy-3-methylpentanoate (mitochondrial)	m	C6H12O4	http://identifiers.org/kegg.compound/C06007
PHNe	Phenanthrene (extracellular)	e	C14H10	http://identifiers.org/kegg.compound/C11422
PHLe	Phenol (extracellular)	e	C6H6O	http://identifiers.org/kegg.compound/C00146
TSTe	Testosterone (extracellular)	e	C19H28O2	http://identifiers.org/kegg.compound/C00535
ANDe	Androstenedione (extracellular)	e	C19H26O2	http://identifiers.org/kegg.compound/C00280
DHANDe	Dehydroepiandrosterone (extracellular)	e	C19H28O2	http://identifiers.org/kegg.compound/C01227
PHANe	Phenylacetonitrile (extracellular)	e	C8H7N	http://identifiers.org/kegg.compound/C16074

## Sheet: Reactions
Reaction ID	LB	UB	Equation	Name	Identifiers	Transcript associations
R1	-1000	1000	DGLCe<==>0.33*GLCe+0.67*BDGLCe	Non enzymatic reaction
R2	-1000	1000	DGLC<==>0.33*GLC+0.67*BDGLC	Non enzymatic reaction
R3	-1000	1000	GLC<==>BDGLC	Aldose 1-epimerase	http://identifiers.org/kegg.reaction/R01602	Aspni_transcript.chr_402G856.1 OR Aspni_transcript.chr_701G938.1 OR Aspni_transcript.chr_801G198.1
R4	-1000	1000	GLAC<==>BGLAC	aldose-1-epimerase	http://identifiers.org/kegg.reaction/R10619	Aspni_transcript.chr_402G856.1 OR Aspni_transcript.chr_701G938.1 OR Aspni_transcript.chr_801G198.1
R5	-1000	1000	LARAB<==>BLARAB	aldose-1-epimerase	http://identifiers.org/ec-code/5.1.3.3	Aspni_transcript.chr_402G856.1 OR Aspni_transcript.chr_701G938.1 OR Aspni_transcript.chr_801G198.1
R6	-1000	1000	BFRU<==>FRU	aldose-1-epimerase	http://identifiers.org/ec-code/5.1.3.3	Aspni_transcript.chr_402G856.1 OR Aspni_transcript.chr_701G938.1 OR Aspni_transcript.chr_801G198.1
R7	0	1000	ATP+GLC-->ADP+G6P+H	Hexokinase (hxk)	http://identifiers.org/kegg.reaction/R01786, http://identifiers.org/kegg.reaction/R00299	Aspni_transcript.chr_201G46.1 OR Aspni_transcript.chr_302G509.1 OR Aspni_transcript.chr_304G526.1 OR Aspni_transcript.chr_402G1300.1 OR Aspni_transcript.chr_502G137.1
R8	0	1000	ATP+BDGLC-->ADP+BDG6P+H	Glucokinase (glkA)	http://identifiers.org/kegg.reaction/R01600	Aspni_transcript.chr_201G46.1 OR Aspni_transcript.chr_302G509.1 OR Aspni_transcript.chr_304G526.1 OR Aspni_transcript.chr_402G1300.1 OR Aspni_transcript.chr_502G137.1
R9	0	0	G6P<==>F6P	Glucose-6-phosphate isomerase	http://identifiers.org/kegg.reaction/R02740, http://identifiers.org/kegg.reaction/R00771	Aspni_transcript.chr_502G565.1
R10	-1000	1000	BDG6P<==>F6P	Glucose-6-phosphate isomerase	http://identifiers.org/kegg.reaction/R03321	Aspni_transcript.chr_502G565.1
R11	-1000	1000	G6P<==>ADG6P	Glucose-6-phosphate isomerase	http://identifiers.org/kegg.reaction/R02739	Aspni_transcript.chr_502G565.1 OR Aspni_transcript.chr_602G366.1
R12	-1000	1000	ADG6P<==>BDG6P	Glucose-6-phosphate 1-epimerase	http://identifiers.org/kegg.reaction/R02739	Aspni_transcript.chr_502G565.1 OR Aspni_transcript.chr_602G366.1
R13	0	1000	ATP+F6P-->ADP+FDP+H	6-phosphofructokinase (Phosphofructokinase I, pfkA)	http://identifiers.org/kegg.reaction/R04779, http://identifiers.org/kegg.reaction/R00756	Aspni_transcript.chr_801G116.1 OR Aspni_transcript.chr_801G116.2
R14	0	1000	FDP+H2O-->F6P+PI	Fructose-1,6-bisphosphatase	http://identifiers.org/kegg.reaction/R04780, http://identifiers.org/kegg.reaction/R00762	Aspni_transcript.chr_602G495.1
R15	-1000	1000	FDP<==>T3P2+T3P1	Fructose-bisphosphate aldolase	http://identifiers.org/kegg.reaction/R01070, http://identifiers.org/kegg.reaction/R01068	Aspni_transcript.chr_102G433.1 OR Aspni_transcript.chr_301G47.1 OR Aspni_transcript.chr_402G681.1
R16	-1000	1000	T3P2<==>T3P1	Triosephosphate isomerase (tpiA)	http://identifiers.org/kegg.reaction/R01015	Aspni_transcript.chr_102G469.1 OR Aspni_transcript.chr_402G272.1
R17	-1000	1000	T3P1+PI+NAD<==>13PDG+NADH+H	Glyceraldehyde 3-phosphate dehydrogenase (gpdA)	http://identifiers.org/kegg.reaction/R01061	Aspni_transcript.chr_302G345.1 OR Aspni_transcript.chr_502G157.1
R18	-1000	1000	ADP+13PDG<==>ATP+3PG	Phosphoglycerate kinase	http://identifiers.org/kegg.reaction/R01512	Aspni_transcript.chr_802G197.1
R19	-1000	1000	3PG<==>2PG	Phosphoglycerate mutase	http://identifiers.org/kegg.reaction/R01518	Aspni_transcript.chr_502G352.1
R20	-1000	1000	2PG<==>PEP+H2O	Phosphopyruvate hydratase (enolase)	http://identifiers.org/kegg.reaction/R00658	Aspni_transcript.chr_801G533.1
R21	0	1000	ADP+PEP+H-->ATP+PYR	Pyruvate kinase (pkiA)	http://identifiers.org/kegg.reaction/R00200	Aspni_transcript.chr_401G755.1
R22	0	1000	ATP+PYR+H2O+CO2-->ADP+PI+OA+2*H	Pyruvate carboxylase (pyc)	http://identifiers.org/kegg.reaction/R00344	Aspni_transcript.chr_304G281.1 OR Aspni_transcript.chr_602G216.1
R23	0	1000	ATPm+PYRm+H2Om+CO2m-->ADPm+PIm+OAm+2*Hm	Pyruvate carboxylase	http://identifiers.org/kegg.reaction/R00344	Aspni_transcript.chr_304G281.1 OR Aspni_transcript.chr_602G216.1
R24	0	1000	ATP+OA-->ADP+PEP+CO2	Phosphoenolpyruvate carboxykinase (ATP)	http://identifiers.org/kegg.reaction/R00341	Aspni_transcript.chr_701G245.1
R25	0	1000	G6P+NADP-->D6PGL+NADPH+H	Glucose 6-phosphate 1-dehydrogenase (gsdA)	http://identifiers.org/kegg.reaction/R00835, http://identifiers.org/kegg.reaction/R02736	Aspni_transcript.chr_402G1111.1
R26	0	1000	D6PGL+H2O-->D6PGC+H	6-Phosphogluconolactonase	http://identifiers.org/kegg.reaction/R02035	Aspni_transcript.chr_202G506.1
R27	0	1000	D6PGC+NADP-->RL5P+CO2+NADPH	Phosphogluconate dehydrogenase (decarboxylating)	http://identifiers.org/kegg.reaction/R01528	Aspni_transcript.chr_701G191.1 OR Aspni_transcript.chr_701G547.1
R28	-1000	1000	RL5P<==>XUL5P	Ribulose-phosphate 3-epimerase	http://identifiers.org/kegg.reaction/R01529	Aspni_transcript.chr_101G260.1
R29	-1000	1000	R5P<==>RL5P	Ribose-5-phosphate isomerase	http://identifiers.org/kegg.reaction/R01056	Aspni_transcript.chr_402G274.1 OR Aspni_transcript.chr_701G52.1
R30	-1000	1000	R5P+XUL5P<==>S7P+T3P1	Transketolase	http://identifiers.org/kegg.reaction/R01641, http://identifiers.org/kegg.reaction/R06863, http://identifiers.org/kegg.reaction/R06861	Aspni_transcript.chr_102G362.1 OR Aspni_transcript.chr_802G604.1
R31	-1000	1000	E4P+XUL5P<==>F6P+T3P1	Transketolase	http://identifiers.org/kegg.reaction/R01830, http://identifiers.org/kegg.reaction/R01067	Aspni_transcript.chr_102G362.1 OR Aspni_transcript.chr_802G604.1
R32	-1000	1000	S7P+T3P1<==>E4P+F6P	Transaldolase	http://identifiers.org/kegg.reaction/R01827, http://identifiers.org/kegg.reaction/R08575	Aspni_transcript.chr_401G246.1 OR Aspni_transcript.chr_401G311.1
R33	0	1000	F6P+PI-->ACTP+E4P+H2O	Fructose-6-phosphate phosphoketolase	http://identifiers.org/kegg.reaction/R00761	Aspni_transcript.chr_201G158.1 OR Aspni_transcript.chr_402G585.1 OR Aspni_transcript.chr_402G585.2	Transcript associations for R34 copied to R33 (was blank)
R34	0	1000	PI+XUL5P-->ACTP+T3P1+H2O	Xylulose-5-phosphate phosphoketolase	http://identifiers.org/kegg.reaction/R01621	Aspni_transcript.chr_201G158.1 OR Aspni_transcript.chr_402G585.1 OR Aspni_transcript.chr_402G585.2
R35	-1000	1000	ACCOAm+H2Om+OAm<==>CITm+COAm+Hm	Citrate synthase (citA)	http://identifiers.org/kegg.reaction/R00351	Aspni_transcript.chr_101G549.1 OR Aspni_transcript.chr_202G947.1 OR Aspni_transcript.chr_304G203.1 OR Aspni_transcript.chr_802G1133.1
R36	-1000	1000	CITm<==>ACOm+H2Om	Aconitate hydratase	http://identifiers.org/kegg.reaction/R01325, http://identifiers.org/kegg.reaction/R01324	Aspni_transcript.chr_101G291.1 OR Aspni_transcript.chr_502G592.1 OR Aspni_transcript.chr_802G932.1
R37	-1000	1000	ACOm+H2Om<==>ICITm	Aconitate hydratase	http://identifiers.org/kegg.reaction/R01900, http://identifiers.org/kegg.reaction/R01324	Aspni_transcript.chr_101G291.1 OR Aspni_transcript.chr_502G592.1 OR Aspni_transcript.chr_802G932.1
R38	0	1000	ICITm+NADPm-->AKGm+CO2m+NADPHm	Isocitrate dehydrogenase (NADP+)	http://identifiers.org/kegg.reaction/R00267	Aspni_transcript.chr_402G1131.1
R39	0	1000	ICITm+NADm-->AKGm+CO2m+NADHm	Isocitrate dehydrogenase (NAD+)	http://identifiers.org/kegg.reaction/R00709	Aspni_transcript.chr_801G578.1 AND Aspni_transcript.chr_802G517.1	Corrected to AND
R40	0	1000	ICIT+NADP-->AKG+CO2+NADPH	Isocitrate dehydrogenase (NADP+)	http://identifiers.org/kegg.reaction/R00267, http://identifiers.org/kegg.reaction/R01899, http://identifiers.org/kegg.reaction/R00268	Aspni_transcript.chr_402G1131.1
R41	0	1000	AKGm+TDPE1m-->AKGE1m+CO2m	alpha-ketoglutarate dehydrogenase	http://identifiers.org/kegg.reaction/R08549, http://identifiers.org/kegg.reaction/R00621	Aspni_transcript.chr_302G577.1 OR Aspni_transcript.chr_401G567.1 OR Aspni_transcript.chr_602G460.1 OR Aspni_transcript.chr_701G973.1 OR Aspni_transcript.chr_802G1089.1
R42	0	1000	AKGE1m+LPSE2m-->AKGE2m+TDPE1m	Dihydrolipoamide S-succinyl transferase	http://identifiers.org/kegg.reaction/R08549	Aspni_transcript.chr_302G577.1 OR Aspni_transcript.chr_401G567.1 OR Aspni_transcript.chr_602G460.1 OR Aspni_transcript.chr_701G973.1 OR Aspni_transcript.chr_802G1089.1
R43	-1000	1000	AKGE2m+COAm+NADm<==>LPSE2m+SUCCOAm+NADHm	Dihydrolipoamide dehydrogenase	http://identifiers.org/kegg.reaction/R08549	Aspni_transcript.chr_302G577.1 OR Aspni_transcript.chr_401G567.1 OR Aspni_transcript.chr_602G460.1 OR Aspni_transcript.chr_701G973.1 OR Aspni_transcript.chr_802G1089.1
R44	-1000	1000	GDPm+PIm+SUCCOAm<==>GTPm+SUCCm+COAm	Succinate CoA ligase (GDP forming)	http://identifiers.org/kegg.reaction/R00432	(Aspni_transcript.chr_501G243.1 OR Aspni_transcript.chr_802G256.2 OR Aspni_transcript.chr_701G64.1) AND (Aspni_transcript.chr_102G32.1 OR Aspni_transcript.chr_802G256.1 OR Aspni_transcript.chr_701G65.1)	Manually changed associations -- set to same as R45
R45	-1000	1000	ADPm+PIm+SUCCOAm<==>ATPm+SUCCm+COAm	Succinate--CoA ligase (ADP-forming).	http://identifiers.org/kegg.reaction/R00405	(Aspni_transcript.chr_501G243.1 OR Aspni_transcript.chr_802G256.2 OR Aspni_transcript.chr_701G64.1) AND (Aspni_transcript.chr_102G32.1 OR Aspni_transcript.chr_802G256.1 OR Aspni_transcript.chr_701G65.1)	Corrected to AND
R46	-1000	1000	SUCCm+Qm<==>FUMm+QH2m	Succinate dehydrogenase (ubiquinone)	http://identifiers.org/kegg.reaction/R02164	(Aspni_transcript.chr_402G1157.1 OR Aspni_transcript.chr_402G692.1 OR Aspni_transcript.chr_503G40.1 OR Aspni_transcript.chr_802G1040.1) AND (Aspni_transcript.chr_102G430.1 OR Aspni_transcript.chr_102G430.3 OR Aspni_transcript.chr_102G430.2) AND Aspni_transcript.chr_401G248.1 AND Aspni_transcript.chr_202G1305.1	Corrected to AND
R47	0	1000	FUMm+FADH2m-->SUCCm+FADm+Hm	Fumarate reductase	http://identifiers.org/kegg.reaction/R00408	Aspni_transcript.chr_503G40.1 OR Aspni_transcript.chr_802G1040.1	Manually added associations
R48	0	1000	FUM+FADH2m-->SUCC+FADm+Hm	Fumarate reductase	http://identifiers.org/kegg.reaction/R00408	Aspni_transcript.chr_503G40.1 OR Aspni_transcript.chr_802G1040.1	Manually added associations
R49	-1000	1000	FUMm+H2Om<==>MALm	Fumarate hydratase	http://identifiers.org/kegg.reaction/R01082	Aspni_transcript.chr_302G450.1
R50	-1000	1000	MAL<==>FUM+H2O	Fumarate hydratase	http://identifiers.org/kegg.reaction/R01082	Aspni_transcript.chr_302G450.1
R51	-1000	1000	MALm+NADm<==>OAm+NADHm+Hm	Malate dehydrogenase	http://identifiers.org/kegg.reaction/R00342	Aspni_transcript.chr_304G19.1 OR Aspni_transcript.chr_401G165.1 OR Aspni_transcript.chr_701G628.1
R52	-1000	1000	MAL+NAD<==>OA+NADH+H	Malate dehydrogenase	http://identifiers.org/kegg.reaction/R00342	Aspni_transcript.chr_304G19.1 OR Aspni_transcript.chr_401G165.1 OR Aspni_transcript.chr_701G628.1
R53	0	1000	ICITp-->SUCCp+GLXp	Isocitrate lyase	http://identifiers.org/kegg.reaction/R00479	Aspni_transcript.chr_202G887.1 OR Aspni_transcript.chr_302G421.1
R54	0	1000	ACCOAp+H2Op+GLXp-->MALp+COAp+Hp	Malate synthase	http://identifiers.org/kegg.reaction/R00472	Aspni_transcript.chr_304G194.1
R55	0	1000	ATP+G-->ADP+3PG+H	glycerate 3-kinase	http://identifiers.org/kegg.reaction/R01514	Aspni_transcript.chr_102G103.1 OR Aspni_transcript.chr_302G350.1
R56	0	0	SER+GLX-->3HPYR+GLY	serine-glyoxylate transaminase	http://identifiers.org/kegg.reaction/R00588
R57	0	1000	MAL+NADP-->PYR+CO2+NADPH	Malate dehydrogenase (NADP-specific) (malic enzyme)	http://identifiers.org/kegg.reaction/R00216
R58	0	1000	MALm+NADm-->PYRm+CO2m+NADHm	malate dehydrogenase (NAD-specific) (malic enzyme)	http://identifiers.org/kegg.reaction/R00214	Aspni_transcript.chr_301G390.1 OR Aspni_transcript.chr_302G100.1
R59	0	1000	MALm+NADPm-->PYRm+CO2m+NADPHm	Malate dehydrogenase (NADP-specific) (malic enzyme)	http://identifiers.org/kegg.reaction/R00216
R60	0	1000	ATP+CIT+COA-->ADP+PI+ACCOA+OA	ATP:citrate oxaloacetate-lyase ((pro-3S)-CH2COO- -acetyl-CoA) (ATP-dephosphorylating)	http://identifiers.org/kegg.reaction/R00352	Aspni_transcript.chr_701G64.1 AND Aspni_transcript.chr_701G65.1	Corrected to AND
R61	0	1000	ATPm+CITm+COAm-->ADPm+PIm+ACCOAm+OAm	ATP:citrate oxaloacetate-lyase ((pro-3S)-CH2COO- -acetyl-CoA) (ATP-dephosphorylating) mitochondrial	http://identifiers.org/kegg.reaction/R00352	Aspni_transcript.chr_701G64.1 AND Aspni_transcript.chr_701G65.1	Corrected to AND
R62	0	1000	CITm-->OAm+ACm	Mitochondrial citrate lyase	http://identifiers.org/kegg.reaction/R00362	Aspni_transcript.chr_202G824.1
R63	0	0	ACO+H-->ITACONATE+CO2	aconitate decarboxylase	http://identifiers.org/kegg.reaction/R02243
R64	0	0	OA+H2O-->OXAL+AC+H	Oxaloacetate acetylhydrolase (oahA)	http://identifiers.org/kegg.reaction/R00338	Aspni_transcript.chr_401G692.1	Manually added associations
R65	0	1000	H+OXAL-->FOR+CO2	Oxalate decarboxylase	http://identifiers.org/kegg.reaction/R00522	Aspni_transcript.chr_304G364.1 OR Aspni_transcript.chr_601G80.1
R66	0	1000	He+OXALe-->FORe+CO2e	Oxalate decarboxylase	http://identifiers.org/kegg.reaction/R00522	Aspni_transcript.chr_304G364.1 OR Aspni_transcript.chr_601G80.1
R67	-1000	1000	METHOL+NAD<==>FALD+NADH+H	Alcohol dehydrogenase (adhA)	http://identifiers.org/kegg.reaction/R00605
R68	0	0	METHOL+O2-->FALD+H2O2	Methanol:oxygen oxidereductase	http://identifiers.org/kegg.reaction/R00608	Aspni_transcript.chr_304G228.1 OR Aspni_transcript.chr_801G457.1
R69	0	0	METHOL+NAD-->FALD+NADH+H	Methanol dehydrogenase.	http://identifiers.org/kegg.reaction/R00605
R70	0	0	RGT+FALD<==>HYGTA	S-(hydroxymethyl)glutathione synthase	http://identifiers.org/kegg.reaction/R06982	Aspni_transcript.chr_101G265.1 OR Aspni_transcript.chr_201G58.1 OR Aspni_transcript.chr_304G417.1 OR Aspni_transcript.chr_402G26.1 OR Aspni_transcript.chr_402G96.1 OR Aspni_transcript.chr_701G135.1
R71	0	0	HYGTA+NAD-->FGT+NADH+H	S-(hydroxymethyl)glutathione dehydrogenase / alcohol dehydrogenase	http://identifiers.org/kegg.reaction/R06983	Aspni_transcript.chr_101G504.2 OR Aspni_transcript.chr_101G504.1 OR Aspni_transcript.chr_501G50.1
R72	0	0	FGT+H2O-->FOR+RGT+H	S-formylglutathione hydrolase	http://identifiers.org/kegg.reaction/R00527	Aspni_transcript.chr_401G239.2 OR Aspni_transcript.chr_401G239.1
R73	-1000	1000	FALD+NAD+H2O<==>FOR+NADH+2*H	Formaldehyde dehydrogenase	http://identifiers.org/kegg.reaction/R00604
R74	0	1000	FOR+O2+H-->H2O2+CO2	Formate oxidase	http://identifiers.org/kegg.reaction/R00519	Aspni_transcript.chr_304G54.1
R75	-1000	1000	FALD+RGT+NAD<==>FGT+NADH+H	Formaldehyde dehydrogenase (glutathione)	http://identifiers.org/kegg.reaction/R06982, http://identifiers.org/kegg.reaction/R06983	Aspni_transcript.chr_101G265.1 OR Aspni_transcript.chr_201G58.1 OR Aspni_transcript.chr_304G417.1 OR Aspni_transcript.chr_402G26.1 OR Aspni_transcript.chr_402G96.1 OR Aspni_transcript.chr_701G135.1 OR Aspni_transcript.chr_101G504.2 OR Aspni_transcript.chr_101G504.1 OR Aspni_transcript.chr_501G50.1
R76	0	1000	PYRm+NADm+COAm-->ACCOAm+NADHm+CO2m+Hm	Pyruvate dehydrogenase complex	http://identifiers.org/kegg.reaction/R00209	(Aspni_transcript.chr_401G810.1 OR Aspni_transcript.chr_701G419.1 OR Aspni_transcript.chr_401G809.1) AND Aspni_transcript.chr_202G17.1 AND Aspni_transcript.chr_401G168.1 AND (Aspni_transcript.chr_401G567.1 OR Aspni_transcript.chr_302G577.1)	Corrected to AND
R77	0	0	COAm+ADHLIPOm+NADm<==>ACCOAm+LIPOm+NADHm+Hm	Dihydrolipoamide S-acetyltransferase and lipoamide dehydrogenase	http://identifiers.org/kegg.reaction/R00209		Delete this reaction
R78	0	1000	H+PYR-->ACAL+CO2	Pyruvate decarboxylase	http://identifiers.org/kegg.reaction/R00224, http://identifiers.org/kegg.reaction/R00755	Aspni_transcript.chr_101G73.1 OR Aspni_transcript.chr_402G613.1
R79	0	1000	PYR+PI+1.5*O2+H2O+H-->ACTP+CO2+2*H2O2	Pyruvate oxidase
R80	-1000	1000	ATP+AC<==>ADP+ACTP	Acetate kinase	http://identifiers.org/kegg.reaction/R00315	Aspni_transcript.chr_402G587.1 OR Aspni_transcript.chr_402G587.2
R81	0	1000	T3P2-->MTHGXL+PI	Methylglyoxal synthase or non-enzymatic
R82	0	1000	T3P1-->MTHGXL+PI	chemical reaction
R83	-1000	1000	H+MTHGXL+NADPH<==>LACAL+NADP	D-Lactaldehyde dehydrogenase (Methylglyoxal reductase) (MGR I)	http://identifiers.org/kegg.reaction/R02527	Aspni_transcript.chr_101G295.1
R84	0	1000	LACAL+NAD+H2O-->LAC+NADH+2*H	Lactaldehyde dehydrogenase	http://identifiers.org/kegg.reaction/R01446	Aspni_transcript.chr_602G340.1 OR Aspni_transcript.chr_602G340.2 OR Aspni_transcript.chr_802G667.1
R85	-1000	1000	LAC+NAD<==>PYR+NADH+H	D-lactate dehydrogenase	http://identifiers.org/kegg.reaction/R00704	Aspni_transcript.chr_202G937.1
R86	-1000	1000	RGT+MTHGXL<==>LGT	Lactoylglutathione lyase (glyoxylase I)	http://identifiers.org/kegg.reaction/R02530	Aspni_transcript.chr_402G525.1 OR Aspni_transcript.chr_701G279.1
R87	0	1000	LGT+H2O-->LAC+RGT+H	Hydroxyacylglutathione hydrolase (glyoxylase II)	http://identifiers.org/kegg.reaction/R01736	Aspni_transcript.chr_102G615.1 OR Aspni_transcript.chr_602G671.1
R88	-1000	1000	PROPAL+NAD+H2O<==>PROP+NADH+2*H	Aldehyde dehydrogenase (NAD+)	http://identifiers.org/kegg.reaction/R00538	Aspni_transcript.chr_401G54.1 OR Aspni_transcript.chr_501G75.1 OR Aspni_transcript.chr_602G340.1 OR Aspni_transcript.chr_802G667.1 OR Aspni_transcript.chr_802G1140.1
R89	-1000	1000	ATPm+PROPm+COAm<==>AMPm+PPIm+PROPCOAm	Propanoate:CoA ligase (AMP-forming)	http://identifiers.org/kegg.reaction/R00925	Aspni_transcript.chr_101G125.1 OR Aspni_transcript.chr_102G539.1 OR Aspni_transcript.chr_102G632.1 OR Aspni_transcript.chr_202G656.1 OR Aspni_transcript.chr_301G178.1 OR Aspni_transcript.chr_302G49.1 OR Aspni_transcript.chr_401G435.1 OR Aspni_transcript.chr_602G129.1 OR Aspni_transcript.chr_602G425.2 OR Aspni_transcript.chr_602G523.1 OR Aspni_transcript.chr_603G122.1 OR Aspni_transcript.chr_604G1…
R90	-1000	1000	ATP+PROP+COA<==>AMP+PPI+PROPCOA	Propanoate:CoA ligase (AMP-forming)	http://identifiers.org/kegg.reaction/R00925	Aspni_transcript.chr_101G125.1 OR Aspni_transcript.chr_102G539.1 OR Aspni_transcript.chr_102G632.1 OR Aspni_transcript.chr_202G656.1 OR Aspni_transcript.chr_301G178.1 OR Aspni_transcript.chr_302G49.1 OR Aspni_transcript.chr_401G435.1 OR Aspni_transcript.chr_602G129.1 OR Aspni_transcript.chr_602G425.2 OR Aspni_transcript.chr_602G523.1 OR Aspni_transcript.chr_603G122.1 OR Aspni_transcript.chr_604G1…
R91	-1000	1000	PROPCOAm+H2Om+OAm<==>2MCITm+COAm+Hm	2-Methylcitrate synthase	http://identifiers.org/kegg.reaction/R00931	Aspni_transcript.chr_304G203.1
R92	-1000	1000	2MCITm<==>2MACOm+H2Om	2-methylcitrate hydrolyase	http://identifiers.org/kegg.reaction/R04424	Aspni_transcript.chr_202G952.1 OR Aspni_transcript.chr_202G952.2 OR Aspni_transcript.chr_304G190.1 OR Aspni_transcript.chr_802G1136.1 OR Aspni_transcript.chr_802G1137.1
R93	-1000	1000	2MACOm+H2Om<==>2MICITm	2-methylisocitrate dehydratase	http://identifiers.org/kegg.reaction/R04425
R94	-1000	1000	2MICITm<==>PYRm+SUCCm	2-methylisocitrate lyase	http://identifiers.org/kegg.reaction/R00409	Aspni_transcript.chr_304G291.1 OR Aspni_transcript.chr_304G690.1	Removed Aspni_transcript.chr_401G692.1 (associated with different reaction OAH)
R95	0	1000	ATP+PROPANOATE+H-->PPI+PPAD	acetyl-CoA synthetase	http://identifiers.org/kegg.reaction/R01354	Aspni_transcript.chr_101G125.1 OR Aspni_transcript.chr_102G539.1 OR Aspni_transcript.chr_102G632.1 OR Aspni_transcript.chr_202G656.1 OR Aspni_transcript.chr_301G178.1 OR Aspni_transcript.chr_302G49.1 OR Aspni_transcript.chr_401G435.1 OR Aspni_transcript.chr_602G129.1 OR Aspni_transcript.chr_602G425.2 OR Aspni_transcript.chr_602G523.1 OR Aspni_transcript.chr_603G122.1 OR Aspni_transcript.chr_604G1…
R96	0	0	ATP+PROPANOATE+H-->PPI+PPAD	propionyl-CoA synthetase	http://identifiers.org/kegg.reaction/R01354	Aspni_transcript.chr_101G125.1 OR Aspni_transcript.chr_102G539.1 OR Aspni_transcript.chr_102G632.1 OR Aspni_transcript.chr_202G656.1 OR Aspni_transcript.chr_301G178.1 OR Aspni_transcript.chr_302G49.1 OR Aspni_transcript.chr_401G435.1 OR Aspni_transcript.chr_602G129.1 OR Aspni_transcript.chr_602G425.2 OR Aspni_transcript.chr_602G523.1 OR Aspni_transcript.chr_603G122.1 OR Aspni_transcript.chr_604G1…
R97	0	1000	PPAD+COA+2*H-->AMP+PPCOA	acetyl-CoA synthetase	http://identifiers.org/kegg.reaction/R00926	Aspni_transcript.chr_101G125.1 OR Aspni_transcript.chr_102G539.1 OR Aspni_transcript.chr_102G632.1 OR Aspni_transcript.chr_202G656.1 OR Aspni_transcript.chr_301G178.1 OR Aspni_transcript.chr_302G49.1 OR Aspni_transcript.chr_401G435.1 OR Aspni_transcript.chr_602G129.1 OR Aspni_transcript.chr_602G425.2 OR Aspni_transcript.chr_602G523.1 OR Aspni_transcript.chr_603G122.1 OR Aspni_transcript.chr_604G1…
R98	0	0	PPAD+COA+2*H-->AMP+PPCOA	propionyl-CoA synthetase	http://identifiers.org/kegg.reaction/R00926	Aspni_transcript.chr_101G125.1 OR Aspni_transcript.chr_102G539.1 OR Aspni_transcript.chr_102G632.1 OR Aspni_transcript.chr_202G656.1 OR Aspni_transcript.chr_301G178.1 OR Aspni_transcript.chr_302G49.1 OR Aspni_transcript.chr_401G435.1 OR Aspni_transcript.chr_602G129.1 OR Aspni_transcript.chr_602G425.2 OR Aspni_transcript.chr_602G523.1 OR Aspni_transcript.chr_603G122.1 OR Aspni_transcript.chr_604G1…
R99	-1000	1000	PPCOAm+FADm<==>FADH2m+PRPNCOAm	acyl-CoA dehydrogenase	http://identifiers.org/kegg.reaction/R00924
R100	-1000	1000	PRPNCOAm+H2Om<==>3HPCOAm	(3R)-3-Hydroxyacyl-CoA hydro-lyase	http://identifiers.org/kegg.reaction/R03045	Aspni_transcript.chr_202G615.1 OR Aspni_transcript.chr_304G143.1 OR Aspni_transcript.chr_402G262.1 OR Aspni_transcript.chr_402G535.1 OR Aspni_transcript.chr_402G664.1 OR Aspni_transcript.chr_601G252.1
R101	-1000	1000	3HPCOAm+H2Om<==>3HPPm+COAm+Hm	3-hydroxyisobutyryl-CoA hydrolase	http://identifiers.org/kegg.reaction/R03158	Aspni_transcript.chr_102G612.1
R102	-1000	1000	3HPPm+NADm<==>MSAm+NADHm+Hm	3-hydroxypropanoate:NAD+ oxidoreductase	http://identifiers.org/kegg.reaction/R01608
R103	0	1000	MSAm+COAm+NADm-->ACCOAm+CO2m+NADHm+Hm	methylmalonate-semialdehyde dehydrogenase	http://identifiers.org/kegg.reaction/R00705	Aspni_transcript.chr_101G16.1 OR Aspni_transcript.chr_202G803.1 OR Aspni_transcript.chr_302G593.1 OR Aspni_transcript.chr_302G593.2
R104	0	1000	MSAm+COAm+NADPm-->ACCOAm+CO2m+NADPHm+Hm	methylmalonate-semialdehyde dehydrogenase	http://identifiers.org/kegg.reaction/R00706	Aspni_transcript.chr_202G803.1
R105	0	1000	GLUm+Hm-->GABAm+CO2m	Glutamate decarboxylase	http://identifiers.org/kegg.reaction/R00261	Aspni_transcript.chr_304G425.2 OR Aspni_transcript.chr_304G425.1 OR Aspni_transcript.chr_402G616.1 OR Aspni_transcript.chr_602G581.1 OR Aspni_transcript.chr_802G795.1
R106	0	1000	GABAm+AKGm-->SUCCSALm+GLUm	4-Aminobutyrate transaminase	http://identifiers.org/kegg.reaction/R01648	Aspni_transcript.chr_501G182.1
R107	0	1000	SUCCSALm+NADm+H2Om-->SUCCm+NADHm+2*Hm	Succinate-semialdehyde dehydrogenase (NAD(P)+)	http://identifiers.org/kegg.reaction/R00713	Aspni_transcript.chr_102G145.1 OR Aspni_transcript.chr_102G293.1 OR Aspni_transcript.chr_201G178.1 OR Aspni_transcript.chr_202G74.1 OR Aspni_transcript.chr_304G186.1 OR Aspni_transcript.chr_501G100.1 OR Aspni_transcript.chr_503G41.1 OR Aspni_transcript.chr_602G271.1 OR Aspni_transcript.chr_602G271.2
R108	0	0	SUCCSALm+NADm+H2Om-->SUCCm+NADHm+2*Hm	Succinate-semialdehyde dehydrogenase (NAD(+)).	http://identifiers.org/kegg.reaction/R00713	Aspni_transcript.chr_102G145.1 OR Aspni_transcript.chr_102G293.1 OR Aspni_transcript.chr_201G178.1 OR Aspni_transcript.chr_202G74.1 OR Aspni_transcript.chr_304G186.1 OR Aspni_transcript.chr_501G100.1 OR Aspni_transcript.chr_503G41.1 OR Aspni_transcript.chr_602G271.1 OR Aspni_transcript.chr_602G271.2
R109	0	1000	ATP+BUTYRATE+COA-->AMP+PPI+C40COA+H	Butanoate:CoA ligase (AMP-forming)	http://identifiers.org/kegg.reaction/R01176
R110	0	1000	C40COA+FADm-->FADH2m+CRONYLCOAm	butyryl-CoA dehydrogenase	http://identifiers.org/kegg.reaction/R01175	Aspni_transcript.chr_401G59.1
R111	-1000	1000	CRONYLCOAm+H2Om<==>3HBCOAm	(3R)-3-Hydroxyacyl-CoA hydro-lyase	http://identifiers.org/kegg.reaction/R03026	Aspni_transcript.chr_202G615.1 OR Aspni_transcript.chr_304G143.1 OR Aspni_transcript.chr_402G262.1 OR Aspni_transcript.chr_402G535.1 OR Aspni_transcript.chr_402G664.1 OR Aspni_transcript.chr_601G252.1
R112	0	1000	3HBCOAm+NADPm-->AACCOAm+NADPHm+Hm	(S)-3-Hydroxybutanoyl-CoA:NADP+ oxidoreductase	http://identifiers.org/kegg.reaction/R01976, http://identifiers.org/kegg.reaction/R05576, http://identifiers.org/kegg.reaction/R01977	Aspni_transcript.chr_402G1083.1
R113	-1000	1000	3HBCOAm+NADm<==>AACCOAm+NADHm+Hm	(S)-3-hydroxyacyl-CoA:NAD+ oxidoreductase	http://identifiers.org/kegg.reaction/R01975	Aspni_transcript.chr_102G46.1 OR Aspni_transcript.chr_202G615.1 OR Aspni_transcript.chr_202G931.1 OR Aspni_transcript.chr_304G143.1 OR Aspni_transcript.chr_304G319.1 OR Aspni_transcript.chr_401G17.1 OR Aspni_transcript.chr_402G262.1 OR Aspni_transcript.chr_402G391.1 OR Aspni_transcript.chr_402G535.1 OR Aspni_transcript.chr_402G664.1 OR Aspni_transcript.chr_403G23.1 OR Aspni_transcript.chr_601G252…
R114	0	1000	SUCCOAm+ACTACm-->SUCCm+AACCOAm	succinyl-CoA:acetoacetate CoA-transferase	http://identifiers.org/kegg.reaction/R00410	Aspni_transcript.chr_202G24.1 OR Aspni_transcript.chr_202G311.1 OR Aspni_transcript.chr_802G1008.1
R115	0	1000	GTP+H2O-->FOR+AHTD+H	GTP cyclohydrolase I	http://identifiers.org/kegg.reaction/R00424, http://identifiers.org/kegg.reaction/R05046, http://identifiers.org/kegg.reaction/R00428, http://identifiers.org/kegg.reaction/R04639, http://identifiers.org/kegg.reaction/R05048	Aspni_transcript.chr_101G418.1
R116	0	1000	3*H2O+AHTD-->DHP+3*PI+3*H	Glycerophosphatase, alkaline phosphatase; nucleoside triphosphatase	http://identifiers.org/kegg.reaction/R04620	Aspni_transcript.chr_401G619.1
R117	0	1000	DHP-->AHHMP+GLAL+H	Dihydroneopterin aldolase	http://identifiers.org/kegg.reaction/R03504	Aspni_transcript.chr_502G430.1
R118	-1000	1000	GLAL+NAD+H2O<==>GLYA+NADH+2*H	Glycolaldehyde dehydrogenase	http://identifiers.org/kegg.reaction/R01333	Aspni_transcript.chr_802G1140.1
R119	0	1000	GLYA+O2-->GLX+H2O2	Glycolate oxidase	http://identifiers.org/kegg.reaction/R00475	Aspni_transcript.chr_202G1354.1 OR Aspni_transcript.chr_303G36.1
R120	0	1000	AHHMP+ATP-->AMP+AHHMD+H	6-Hydroxymethyl-7,8 dihydropterin pyrophosphokinase	http://identifiers.org/kegg.reaction/R03503	Aspni_transcript.chr_502G560.1
R121	0	1000	CHOR+GLN-->ADCHOR+GLU	Aminodeoxychorismate synthase	http://identifiers.org/kegg.reaction/R01716	Aspni_transcript.chr_601G220.1
R122	0	1000	ADCHOR-->PYR+PABA+H	Aminodeoxychorismate lyase	http://identifiers.org/kegg.reaction/R05553
R123	0	1000	PABA+AHHMD-->PPI+DHPT	Dihydropteroate synthase	http://identifiers.org/kegg.reaction/R03067	Aspni_transcript.chr_502G560.1
R124	0	1000	DHPT+ATPm+GLUm-->ADPm+PIm+DHFm+Hm	Dihydrofolate synthase	http://identifiers.org/kegg.reaction/R02237	Aspni_transcript.chr_402G280.1 OR Aspni_transcript.chr_402G281.1 OR Aspni_transcript.chr_602G105.1 OR Aspni_transcript.chr_602G249.1 OR Aspni_transcript.chr_604G21.1
R125	0	1000	DHFm+NADPHm+Hm-->NADPm+THFm	5,6,7,8-tetrahydrofolate:NADP+ oxidoreductase	http://identifiers.org/kegg.reaction/R00939	Aspni_transcript.chr_302G187.1
R126	0	0	DHFm+NADHm+Hm<==>NADm+THFm	5,6,7,8-tetrahydrofolate:NAD+ oxidoreductase	http://identifiers.org/kegg.reaction/R00936	Aspni_transcript.chr_302G187.1
R127	0	1000	NADPm+DHFm-->NADPHm+FOLATEm	dihydrofolate:NADP+ oxidoreductase	http://identifiers.org/kegg.reaction/R02236	Aspni_transcript.chr_302G187.1
R128	0	0	NADm+DHFm<==>NADHm+FOLATEm	dihydrofolate:NAD+ oxidoreductase	http://identifiers.org/kegg.reaction/R02235	Aspni_transcript.chr_302G187.1
R129	0	1000	FOLATEm+2*NADHm+Hm-->THFm+2*NADm	5,6,7,8-tetrahydrofolate:NAD+ oxidoreductase	http://identifiers.org/kegg.reaction/R00937	Aspni_transcript.chr_302G187.1
R130	0	1000	FOLATEm+2*NADPHm+Hm-->THFm+2*NADPm	5,6,7,8-tetrahydrofolate:NADP+ oxidoreductase	http://identifiers.org/kegg.reaction/R00940	Aspni_transcript.chr_302G187.1
R131	-1000	1000	THF+ATP+GLU<==>ADP+PI+THFG	Tetrahydrofolylpolyglutamate synthase	http://identifiers.org/kegg.reaction/R00942	Aspni_transcript.chr_402G280.1 OR Aspni_transcript.chr_402G281.1 OR Aspni_transcript.chr_602G105.1 OR Aspni_transcript.chr_602G249.1 OR Aspni_transcript.chr_604G21.1
R132	0	1000	FTHFm+TRNAMETm-->TRNAFMETm+THFm	10-formyltetrahydrofolate:L-methionyl-tRNA N-formyltransferase	http://identifiers.org/kegg.reaction/R03940	Aspni_transcript.chr_801G517.1
R133	0	1000	ATPm+FORm+THFm-->ADPm+PIm+FTHFm	Formate-dihydrofolate ligase (10-Formyltetrahydrofolate synthetase, FTHFS) (Trifunctional)	http://identifiers.org/kegg.reaction/R00943	Aspni_transcript.chr_402G1130.1
R134	-1000	1000	Hm+FTHFm<==>METHFm+H2Om	Methenyltetrahydrofolate cyclohydrolase (Trifunctional)	http://identifiers.org/kegg.reaction/R01655	Aspni_transcript.chr_402G1130.1
R135	-1000	1000	METHFm+NADPHm<==>METTHFm+NADPm	Methylenetetrahydrofolate dehydrogenase (NADP+) (Trifunctional)	http://identifiers.org/kegg.reaction/R01220	Aspni_transcript.chr_402G1130.1 OR Aspni_transcript.chr_503G66.1
R136	0	1000	METTHFp+NADPHp+Hp-->MTHFp+NADPp	Methylenetetrahydrofolate reductase (NADPH)	http://identifiers.org/kegg.reaction/R01224	Aspni_transcript.chr_101G467.1 OR Aspni_transcript.chr_402G310.1
R137	0	1000	METTHF+NAD-->METHF+NADH	Methylenetetrahydrofolate dehydrogenase (NAD+)	http://identifiers.org/kegg.reaction/R01218	Aspni_transcript.chr_503G66.1
R138	-1000	1000	METHF+H2O<==>FTHF+H	Methenyltetrahydrofolate cyclohydrolase	http://identifiers.org/kegg.reaction/R01655	Aspni_transcript.chr_402G1130.1
R139	0	1000	FTHF+H2O-->FOR+THF+H	5-formyltetrahydrofolate deformylase	http://identifiers.org/kegg.reaction/R00944	Aspni_transcript.chr_202G1099.1
R140	0	1000	METTHF+NADPH+H-->MTHF+NADP	Methylenetetrahydrofolate reductase (NADPH)	http://identifiers.org/kegg.reaction/R01224	Aspni_transcript.chr_101G467.1 OR Aspni_transcript.chr_402G310.1
R141	0	0	VAL+AKG<==>OIVAL+GLU	branched-chain amino acid aminotransferase	http://identifiers.org/kegg.reaction/R01214	Aspni_transcript.chr_202G635.1 OR Aspni_transcript.chr_301G100.1 OR Aspni_transcript.chr_301G168.1 OR Aspni_transcript.chr_301G168.2 OR Aspni_transcript.chr_402G561.1 OR Aspni_transcript.chr_602G30.1 OR Aspni_transcript.chr_603G52.1
R142	0	1000	OIVALm+METTHFm+H2Om-->AKPm+THFm	Ketopentoate hydroxymethyl transferase	http://identifiers.org/kegg.reaction/R01226	Aspni_transcript.chr_701G606.1
R143	0	1000	AKP+NADPH+H-->NADP+PANT	Ketopantoate reductase (2-dehydropantoate 2-reductase)	http://identifiers.org/kegg.reaction/R02472	Aspni_transcript.chr_101G85.1 OR Aspni_transcript.chr_303G33.1 OR Aspni_transcript.chr_402G71.1 OR Aspni_transcript.chr_601G65.1 OR Aspni_transcript.chr_701G864.1 OR Aspni_transcript.chr_801G73.1
R144	0	1000	AKPm+NADPHm+Hm-->NADPm+PANTm	Ketopantoate reductase (2-dehydropantoate 2-reductase)	http://identifiers.org/kegg.reaction/R02472	Aspni_transcript.chr_101G85.1 OR Aspni_transcript.chr_303G33.1 OR Aspni_transcript.chr_402G71.1 OR Aspni_transcript.chr_601G65.1 OR Aspni_transcript.chr_701G864.1 OR Aspni_transcript.chr_801G73.1
R145	0	1000	PANT+BALA+ATP-->AMP+PPI+PNTO+2*H	Pantoate-B-alanine ligase	http://identifiers.org/kegg.reaction/R02473	Aspni_transcript.chr_801G139.1
R146	0	1000	PNTO+ATP-->ADP+4PPNTO+H	Pantothenate kinase	http://identifiers.org/kegg.reaction/R03018	Aspni_transcript.chr_402G95.1 OR Aspni_transcript.chr_402G1227.1
R147	0	1000	4PPNTO+CTP+CYS-->CMP+PPI+4PPNCYS+2*H	Phosphopantothenate-cysteine ligase	http://identifiers.org/kegg.reaction/R04231	Aspni_transcript.chr_402G1225.1
R148	0	1000	4PPNCYS-->CO2+4PPNTE	Phosphopantothenate-cysteine decarboxylase	http://identifiers.org/kegg.reaction/R03269	Aspni_transcript.chr_602G13.1
R149	0	1000	H+4PPNTE+ATP-->PPI+DPCOA	Phospho-pantethiene adenylyltransferase (Bifunctional with 2.7.1.24)	http://identifiers.org/kegg.reaction/R03035
R150	0	1000	DPCOA+ATP-->ADP+COA+H	DephosphoCoA kinase (Bifunctional with 2.7.7.3)	http://identifiers.org/kegg.reaction/R00130	Aspni_transcript.chr_402G1032.1
R151	0	1000	6*H+3*MALCOA+4*NADPH-->4*NADP+CHCOA+2*CO2+2*COA+2*H2O	B-ketoacyl-ACP synthase (c10,0), fatty acyl CoA synthase
R152	-1000	1000	H+ALA+CHCOA<==>CO2+COA+AONA	8-Amino-7-oxononanoate synthase	http://identifiers.org/kegg.reaction/R03210	Aspni_transcript.chr_304G211.2 OR Aspni_transcript.chr_304G211.1 OR Aspni_transcript.chr_701G503.1
R153	-1000	1000	AONA+SAM<==>DAONA+SAMOB	adenosyl:methionine-8-amino-7-oxononanoate aminotransferase	http://identifiers.org/kegg.reaction/R03231	Aspni_transcript.chr_202G964.1 OR Aspni_transcript.chr_304G208.1
R154	-1000	1000	DAONA+ATP+CO2<==>ADP+PI+DTB+3*H	dethiobiotin synthetase	http://identifiers.org/kegg.reaction/R03182	Aspni_transcript.chr_304G208.1
R155	0	1000	2*SAM+DTB+S-->2*MET+BT+2*DA	Biotin synthase	http://identifiers.org/kegg.reaction/R01078	Aspni_transcript.chr_304G212.1
R156	0	1000	T3P1+RL5P+GLN-->PYDX5P+GLU+PI+3*H2O+H	pyridoxal 5'-phosphate (PLP) synthase	http://identifiers.org/kegg.reaction/R07456	Aspni_transcript.chr_302G136.1 AND Aspni_transcript.chr_601G321.1	Corrected to AND
R157	0	1000	PDXAM+H2O+O2-->PYDX+NH3+H2O2	pyridoxamine 5'-phosphate oxidase	http://identifiers.org/kegg.reaction/R01710	Aspni_transcript.chr_102G402.1
R158	0	1000	PYAM5P+H2O+O2-->PYDX5P+NH3+H2O2	pyridoxamine 5'-phosphate oxidase	http://identifiers.org/kegg.reaction/R00277	Aspni_transcript.chr_102G402.1
R159	0	1000	ATP+PDXAM-->ADP+PYAM5P+H	pyridoxine kinase	http://identifiers.org/kegg.reaction/R02493	Aspni_transcript.chr_202G495.1 OR Aspni_transcript.chr_202G495.2
R160	0	1000	ATP+PDXI-->ADP+PDX5P+H	pyridoxine kinase	http://identifiers.org/kegg.reaction/R01909	Aspni_transcript.chr_202G495.1 OR Aspni_transcript.chr_202G495.2
R161	0	1000	ADP+PYDX5P+H-->ATP+PYDX	pyridoxine kinase	http://identifiers.org/kegg.reaction/R00174	Aspni_transcript.chr_202G495.1 OR Aspni_transcript.chr_202G495.2
R162	0	1000	PDX5P+O2-->H2O2+PYDX5P	pyridoxamine 5'-phosphate oxidase	http://identifiers.org/kegg.reaction/R00278	Aspni_transcript.chr_102G402.1
R163	-1000	1000	PDXI+NADP<==>PYDX+NADPH+H	pyridoxine 4-dehydrogenase	http://identifiers.org/kegg.reaction/R01708	Aspni_transcript.chr_502G204.1 OR Aspni_transcript.chr_602G358.1 OR Aspni_transcript.chr_701G431.1 OR Aspni_transcript.chr_802G188.1
R164	0	1000	CHOR-->4HBA+PYR	chorismate pyruvate-lyase (4-hydroxybenzoate-forming)	http://identifiers.org/kegg.reaction/R01302
R165	0	1000	PD+4HBA-->4HP+PPI	polyisopentenylpyrolinate:4-hydroxybenzoate nonaprenyltransferase	http://identifiers.org/kegg.reaction/R05000	Aspni_transcript.chr_602G15.1
R166	0	1000	4HP+O2-->3PD	uncharacterized enzyme
R167	0	1000	3PD+SAM-->3PHM+SAH+H	S-adenosyl-L-methionine:3-polyprenyl-4,5-dihydroxylate 5-O-methyltransferase	http://identifiers.org/kegg.reaction/R08771	Aspni_transcript.chr_602G601.1
R168	0	1000	3PHM+H-->2PM+CO2	3-polyprenyl-4-hydroxy-5-methoxybenzoate carboxy-lyase (2-polyprenyl-6-methoxyphenol-forming)
R169	0	1000	2PM+O2-->2PMB+H2O	2-octaprenyl-6-methoxyphenol hydroxylase	http://identifiers.org/kegg.reaction/R08773
R170	0	1000	2PMB+SAM-->2PMMB+SAH+H	ubiquinone biosynthesis methyltransferase	http://identifiers.org/kegg.reaction/R08774	Aspni_transcript.chr_701G573.1
R171	0	1000	2PMMB+O2+NADPH+H-->2PMHMB+NADP+H2O	2-octaprenyl-3-methyl-6-methoxy-1,4-benzoquinol hydroxylase	http://identifiers.org/kegg.reaction/R08775	Aspni_transcript.chr_401G465.1
R172	0	1000	2PMHMB+SAM-->Q+SAH+H	hexaprenyldihydroxybenzoate methyltransferase	http://identifiers.org/kegg.reaction/R08781	Aspni_transcript.chr_602G601.1 OR Aspni_transcript.chr_802G1109.1
R173	0	1000	GTP+3*H2O-->D6RP5P+PPI+FOR+3*H	GTP 7,8-8,9-dihydrolase (diphosphate-forming)	http://identifiers.org/kegg.reaction/R00425	Aspni_transcript.chr_302G590.1 OR Aspni_transcript.chr_501G29.1 OR Aspni_transcript.chr_802G582.1
R174	0	1000	D6RP5P+H2O+H-->A6RP5P+NH3	2,5-diamino-6-hydroxy-4-(5-phosphoribosylamino)-pyrimidine 2-aminohydrolase	http://identifiers.org/kegg.reaction/R03459	Aspni_transcript.chr_402G203.1
R175	0	1000	A6RP5P+NADPH+H-->5APRBU+NADP	5-amino-6-(5-phosphoribitylamino)uracil:NADP+ 1'-oxidoreductase	http://identifiers.org/kegg.reaction/R03458	Aspni_transcript.chr_102G15.1 OR Aspni_transcript.chr_202G227.1
R176	0	1000	5APRBU+H2O-->AURA+PI	phosphoric monoester hydrolase
R177	0	1000	RL5P-->DB4P+FOR+H	D-ribulose 5-phosphate formate-lyase (L-3,4-dihydroxybutan-2-one-4-phosphate-forming)	http://identifiers.org/kegg.reaction/R07281	Aspni_transcript.chr_802G908.1
R178	0	1000	DB4P+AURA-->D8RL+PI+2*H2O	6,7-dimethyl-8-ribityllumazine synthase	http://identifiers.org/kegg.reaction/R04457	Aspni_transcript.chr_801G582.1
R179	0	1000	2*D8RL-->AURA+RIBOFLAVIN	6,7-dimethyl-8-(1-D-ribityl)lumazine:6,7-dimethyl-8-(1-D-ribityl)lumazine 2,3-butanediyltransferase	http://identifiers.org/kegg.reaction/R00066	Aspni_transcript.chr_801G428.1
R180	0	1000	ATP+RIBOFLAVIN-->ADP+FMN+H	ATP:riboflavin 5'-phosphotransferase	http://identifiers.org/kegg.reaction/R00549	Aspni_transcript.chr_402G1312.1
R181	0	1000	ATP+FMN-->FAD+PPI	ATP:FMN adenylyltransferase	http://identifiers.org/kegg.reaction/R00161	Aspni_transcript.chr_802G716.1
R182	0	1000	FMN+H2O-->PI+RIBOFLAVIN	riboflavin-5-phosphate phosphohydrolase (acid optimum)	http://identifiers.org/kegg.reaction/R00548	Aspni_transcript.chr_201G162.1 OR Aspni_transcript.chr_401G461.1 OR Aspni_transcript.chr_801G344.1
R183	0	1000	4AMPM+ATP-->AHMPP+ADP	ATP:4-amino-2-methyl-5-phosphomethylpyrimidine phosphotransferase	http://identifiers.org/kegg.reaction/R04509	Aspni_transcript.chr_402G234.1
R184	0	1000	T3P1+PYR-->THZ+3*H	unclear reaction
R185	0	1000	THZ+ATP-->THZP+ADP+H	ATP:4-methyl-5-(2-hydroxyethyl)-thiazole 2-phosphotransferase	http://identifiers.org/kegg.reaction/R04448	Aspni_transcript.chr_302G203.1
R186	0	1000	AHMPP+THZP+H-->PPI+THMP	2-methyl-4-amino-5-hydroxymethylpyrimidine-diphosphate:4-methyl-5-(2-phosphoethyl)-thiazole 2-methyl-4-aminopyridine-5-methenyltransferase	http://identifiers.org/kegg.reaction/R03223	Aspni_transcript.chr_302G203.1
R187	0	1000	THDP+H2O-->PI+THMP+H	thiamin diphosphate phosphohydrolase	http://identifiers.org/kegg.reaction/R00615
R188	0	1000	THMP+H2O-->THM+PI	thiamin monophosphate phosphohydrolase	http://identifiers.org/kegg.reaction/R02135	Aspni_transcript.chr_201G162.1 OR Aspni_transcript.chr_401G461.1 OR Aspni_transcript.chr_401G619.1 OR Aspni_transcript.chr_801G344.1
R189	0	1000	ATP+THM-->AMP+THDP+2*H	ATP:thiamine diphosphotransferase	http://identifiers.org/kegg.reaction/R00619	Aspni_transcript.chr_401G210.1
R190	0	1000	PYDX5P+HIS-->4AMPM	pyrimidine precursor biosynthesis enzyme	http://identifiers.org/kegg.reaction/R10686
R191	0	1000	THM+H2O-->4AHMMP+THZ+H	Thiamin hydrolase
R192	0	1000	ATP+4AHMMP-->ADP+4AMPM+H	hydroxymethylpyrimidine/phosphomethylpyrimidine kinase
R193	0	1000	ETH+NAD<==>ACAL+NADH+H	Alcohol dehydrogenase (adhA)	http://identifiers.org/kegg.reaction/R00754	Aspni_transcript.chr_201G83.1 OR Aspni_transcript.chr_201G303.1 OR Aspni_transcript.chr_202G72.1 OR Aspni_transcript.chr_202G1142.1 OR Aspni_transcript.chr_202G1359.1 OR Aspni_transcript.chr_402G267.1 OR Aspni_transcript.chr_501G50.1 OR Aspni_transcript.chr_501G235.1 OR Aspni_transcript.chr_502G37.2 OR Aspni_transcript.chr_502G37.1 OR Aspni_transcript.chr_701G389.1 OR Aspni_transcript.chr_802G861…
R194	0	1000	ETH+NADP-->ACAL+NADPH+H	Alcohol dehydrogenase (Catalysed by Glycerol dehydrogenase II (NADP+) EC 1.1.1.72)	http://identifiers.org/kegg.reaction/R00746	Aspni_transcript.chr_301G42.1 OR Aspni_transcript.chr_502G146.1 OR Aspni_transcript.chr_502G314.1 OR Aspni_transcript.chr_601G502.1 OR Aspni_transcript.chr_602G275.1
R195	0	1000	ACAL+NAD+H2O-->AC+NADH+2*H	Aldehyde dehydrogenase (NAD+) (aldA)	http://identifiers.org/kegg.reaction/R00710	Aspni_transcript.chr_401G54.1 OR Aspni_transcript.chr_501G75.1 OR Aspni_transcript.chr_602G340.1 OR Aspni_transcript.chr_802G667.1 OR Aspni_transcript.chr_802G1140.1
R196	0	1000	AC+COA+ATP-->AMP+PPI+ACCOA+H	Acetyl-CoA synthase (acuA)	http://identifiers.org/kegg.reaction/R00235, http://identifiers.org/kegg.reaction/R00236, http://identifiers.org/kegg.reaction/R00316	Aspni_transcript.chr_101G125.1 OR Aspni_transcript.chr_102G539.1 OR Aspni_transcript.chr_202G656.1 OR Aspni_transcript.chr_302G49.1 OR Aspni_transcript.chr_401G435.1 OR Aspni_transcript.chr_602G129.1 OR Aspni_transcript.chr_602G523.1 OR Aspni_transcript.chr_603G122.1 OR Aspni_transcript.chr_802G557.1 OR Aspni_transcript.chr_802G1013.1
R197	0	1000	ACCOA+H2O-->COA+AC+H	Acetyl-CoA hydrolase	http://identifiers.org/kegg.reaction/R00227	Aspni_transcript.chr_503G36.1
R198	0	1000	ETHm+NADm<==>ACALm+NADHm+Hm	Alcohol dehydrogenase	http://identifiers.org/kegg.reaction/R00754	Aspni_transcript.chr_201G83.1 OR Aspni_transcript.chr_201G303.1 OR Aspni_transcript.chr_202G72.1 OR Aspni_transcript.chr_202G1142.1 OR Aspni_transcript.chr_202G1359.1 OR Aspni_transcript.chr_402G267.1 OR Aspni_transcript.chr_501G50.1 OR Aspni_transcript.chr_501G235.1 OR Aspni_transcript.chr_502G37.2 OR Aspni_transcript.chr_502G37.1 OR Aspni_transcript.chr_701G389.1 OR Aspni_transcript.chr_802G861…
R199	0	1000	ACALm+NADm+H2Om-->ACm+NADHm+2*Hm	Aldehyde dehydrogenase (NAD+) (adhA)	http://identifiers.org/kegg.reaction/R00710	Aspni_transcript.chr_401G54.1 OR Aspni_transcript.chr_501G75.1 OR Aspni_transcript.chr_602G340.1 OR Aspni_transcript.chr_802G667.1 OR Aspni_transcript.chr_802G1140.1
R200	0	1000	ACALm+NADPm+H2Om-->ACm+NADPHm+2*Hm	Aldehyde dehydrogenase (NADP+) (adhA)	http://identifiers.org/kegg.reaction/R00711	Aspni_transcript.chr_401G54.1 OR Aspni_transcript.chr_602G340.1
R201	0	1000	ACm+COAm+ATPm-->AMPm+PPIm+ACCOAm+Hm	Acetyl-CoA synthase	http://identifiers.org/kegg.reaction/R00235	Aspni_transcript.chr_101G125.1 OR Aspni_transcript.chr_102G539.1 OR Aspni_transcript.chr_202G656.1 OR Aspni_transcript.chr_302G49.1 OR Aspni_transcript.chr_401G435.1 OR Aspni_transcript.chr_602G129.1 OR Aspni_transcript.chr_602G523.1 OR Aspni_transcript.chr_603G122.1 OR Aspni_transcript.chr_802G557.1 OR Aspni_transcript.chr_802G1013.1
R202	0	1000	ACCOAm+H2Om-->COAm+ACm+Hm	Acetyl-CoA hydrolase	http://identifiers.org/kegg.reaction/R00227	Aspni_transcript.chr_503G36.1
R203	0	1000	GL+NAD-->GLYN+NADH+H	Glycerol dehydrogenase	http://identifiers.org/kegg.reaction/R01034
R204	0	1000	H+GL+O2-->GLYAL+H2O2	Alcohol oxidase	http://identifiers.org/kegg.reaction/R00637	Aspni_transcript.chr_304G228.1 OR Aspni_transcript.chr_801G457.1
R205	0	1000	H+GLYAL+NADPH-->GL+NADP	Glycerol dehydrogenase	http://identifiers.org/kegg.reaction/R01041	Aspni_transcript.chr_301G42.1 OR Aspni_transcript.chr_502G146.1 OR Aspni_transcript.chr_502G314.1 OR Aspni_transcript.chr_601G502.1 OR Aspni_transcript.chr_602G275.1
R206	0	1000	GL+O2-->GLYN+H2O2	Alcohol oxidase
R207	0	1000	GL+NADP-->GLYN+NADPH+H	Glycerol dehydrogenase (NADP+)
R208	0	1000	GL+ATP-->GL3P+ADP+H	Glycerol kinase	http://identifiers.org/kegg.reaction/R00847	Aspni_transcript.chr_602G470.1
R209	0	1000	GL3P+FADm-->T3P2+FADH2m	Glycerol 3-phosphate dehydrogenase (FAD dependent) (FAD-dependent sn-glycerol-3-phosphate dehydrogenase)	http://identifiers.org/kegg.reaction/R00848	Aspni_transcript.chr_802G7.1 OR Aspni_transcript.chr_802G7.2
R210	0	1000	GLYN+ATP-->T3P2+ADP+H	Glycerone kinase	http://identifiers.org/kegg.reaction/R01011	Aspni_transcript.chr_102G620.1
R211	0	1000	H+T3P2+NADH-->GL3P+NAD	Glycerol 3-phosphate dehydrogenase (NAD+ dependent)	http://identifiers.org/kegg.reaction/R00842	Aspni_transcript.chr_202G586.1 OR Aspni_transcript.chr_304G666.1
R212	0	1000	GL3P+H2O-->GL+PI	Glycerol 3-phosphate phosphatase	http://identifiers.org/kegg.reaction/R00841	Aspni_transcript.chr_802G223.1 OR Aspni_transcript.chr_802G1052.1
R213	-1000	1000	G+NAD<==>3HPYR+NADH+H	glycerate dehydrogenase	http://identifiers.org/kegg.reaction/R01388	Aspni_transcript.chr_201G237.2 OR Aspni_transcript.chr_701G632.1 OR Aspni_transcript.chr_802G620.1
R214	0	1000	PYR+NADH+H-->LLAC+NAD	L-Lactate dehydrogenase	http://identifiers.org/kegg.reaction/R00703	Aspni_transcript.chr_603G21.1
R215	0	1000	LLAC+O2-->AC+CO2+H2O	Lactate 2-monooxygenase.	http://identifiers.org/kegg.reaction/R00319	Aspni_transcript.chr_202G219.1 OR Aspni_transcript.chr_302G483.1
R216	-1000	1000	TAR+NAD<==>OXGLY+NADH+H	Tartrate dehydrogenase
R217	-1000	1000	TAR<==>OA+H2O	Tartrate dehydratase
R218	0	1000	E+NADPH+H-->EOL+NADP	Glycerol dehydrogenase
R219	0	1000	E+ATP-->E4P+ADP+H	Erythrulose kinase
R220	0	1000	E4P+H2O-->PI+E	Erythrose 4-phosphate phosphatase
R221	0	1000	EOL+NAD-->E+NADH+H	Erythrose reductase
R222	0	1000	EOL+NAD-->EU+NADH+H	Erythrose dehydrogenase
R223	0	1000	EU+ATP-->EU1P+ADP+H	Erythrulose kinase
R224	0	1000	EU1P-->T3P1+FALD	Ketotetrose-phosphate aldolase
R225	0	1000	3*ARABINe-->LARABe+3*H2Oe	alpha-N-arabinofuranosidase	http://identifiers.org/kegg.reaction/R06205, http://identifiers.org/kegg.reaction/R01762	Aspni_transcript.chr_202G38.1 OR Aspni_transcript.chr_304G234.1 OR Aspni_transcript.chr_501G101.1 OR Aspni_transcript.chr_601G70.1 OR Aspni_transcript.chr_802G155.1 OR Aspni_transcript.chr_802G156.1
R226	0	1000	LARAB+NADPH+H-->LAOL+NADP	L-arabinose reductase	http://identifiers.org/kegg.reaction/R01759
R227	-1000	1000	LAOL+NAD<==>LXUL+NADH+H	L-Arabitol dehydrogenase	http://identifiers.org/kegg.reaction/R01903
R228	-1000	1000	LXUL+NADPH+H<==>XOL+NADP	L-Xylulose reductase	http://identifiers.org/kegg.reaction/R01904	Aspni_transcript.chr_802G171.1
R229	-1000	1000	XYL+NADPH+H<==>XOL+NADP	D-Xylose reductase (xyrA) (xylitol dehydrogenase)	http://identifiers.org/kegg.reaction/R01431	Aspni_transcript.chr_202G388.1
R230	0	1000	XOL+NADP-->XUL+NADPH+H	xylitol dehydrogenase	http://identifiers.org/kegg.reaction/R01904	Aspni_transcript.chr_802G171.1
R231	0	1000	XOL+NAD-->XUL+NADH+H	D-Xylulose reductase (xylitol dehydrogenase)	http://identifiers.org/kegg.reaction/R01896	Aspni_transcript.chr_101G296.1 OR Aspni_transcript.chr_102G354.1 OR Aspni_transcript.chr_202G1024.1 OR Aspni_transcript.chr_301G29.1 OR Aspni_transcript.chr_301G404.1 OR Aspni_transcript.chr_304G406.1 OR Aspni_transcript.chr_401G94.1 OR Aspni_transcript.chr_502G145.1 OR Aspni_transcript.chr_601G411.1
R232	0	0	XOL+NAD-->XUL+NADH+H	L-iditol 2-dehydrogenase	http://identifiers.org/kegg.reaction/R01896	Aspni_transcript.chr_101G296.1 OR Aspni_transcript.chr_102G354.1 OR Aspni_transcript.chr_202G1024.1 OR Aspni_transcript.chr_301G29.1 OR Aspni_transcript.chr_301G404.1 OR Aspni_transcript.chr_304G406.1 OR Aspni_transcript.chr_401G94.1 OR Aspni_transcript.chr_502G145.1 OR Aspni_transcript.chr_601G411.1
R233	-1000	1000	ARABLAC+NADPH+H<==>ARAB+NADP	D-Arabinose 1-dehydrogenase [NAD(P)+]	http://identifiers.org/kegg.reaction/R01575
R234	-1000	1000	ARAB+NADPH+H<==>AOL+NADP	Aldehyde reductase	http://identifiers.org/kegg.reaction/R02820
R235	0	1000	AOL+NAD-->XUL+NADH+H	D-arabitol dehydrogenase	http://identifiers.org/kegg.reaction/R05604
R236	0	1000	AOL+NADP-->XUL+NADPH+H	D-arabitol dehydrogenase	http://identifiers.org/kegg.reaction/R07143
R237	0	1000	ATP+XUL-->ADP+XUL5P+H	Xylulose kinase	http://identifiers.org/kegg.reaction/R01639	Aspni_transcript.chr_401G241.1
R238	-1000	1000	XUL5P+FALD<==>T3P1+GLYN	Dihydroxyacetone synthase	http://identifiers.org/kegg.reaction/R01440, http://identifiers.org/kegg.reaction/R06862, http://identifiers.org/kegg.reaction/R06861	Aspni_transcript.chr_102G362.1 OR Aspni_transcript.chr_802G604.1
R239	0	1000	ATP+RIB-->ADP+R5P+H	Ribokinase	http://identifiers.org/kegg.reaction/R01051	Aspni_transcript.chr_304G673.1 OR Aspni_transcript.chr_402G1320.1
R240	-1000	1000	R5P<==>R1P	Phosphoglucomutase	http://identifiers.org/kegg.reaction/R01057	Aspni_transcript.chr_401G562.3 OR Aspni_transcript.chr_402G699.1
R241	-1000	1000	RIB+NADPH+H<==>RIBOL+NADP	D-Ribose reductase	http://identifiers.org/kegg.reaction/R02820
R242	0	1000	RIBOL+NAD-->RL+NADH+H	Ribitol dehydrogenase	http://identifiers.org/kegg.reaction/R01895
R243	0	1000	RIBOL+NADP-->RL+NADPH+H	Ribitol dehydrogenase	http://identifiers.org/kegg.reaction/R01895
R244	0	1000	ATP+RL-->ADP+RL5P+H	Ribulokinase	http://identifiers.org/kegg.reaction/R01526	Aspni_transcript.chr_102G17.1 OR Aspni_transcript.chr_102G17.2
R245	0	1000	RL+NADPH+H-->AOL+NADP	ribulose reductase	http://identifiers.org/kegg.reaction/R07144
R246	0	1000	PECTINe+H2Oe-->METHOLe+PECTATEe	pectinesterase	http://identifiers.org/kegg.reaction/R06250, http://identifiers.org/kegg.reaction/R02362	Aspni_transcript.chr_402G1141.1 OR Aspni_transcript.chr_601G490.1 OR Aspni_transcript.chr_604G17.1
R247	0	1000	PECTATEe+H2Oe-->GALUNTe+He	polygalacturonase	http://identifiers.org/kegg.reaction/R06201, http://identifiers.org/kegg.reaction/R01982, http://identifiers.org/kegg.reaction/R04320	Aspni_transcript.chr_101G237.1 OR Aspni_transcript.chr_101G237.2 OR Aspni_transcript.chr_102G420.1 OR Aspni_transcript.chr_202G1086.1 OR Aspni_transcript.chr_202G1086.2 OR Aspni_transcript.chr_202G1364.1 OR Aspni_transcript.chr_202G1367.1 OR Aspni_transcript.chr_301G13.1 OR Aspni_transcript.chr_301G319.1 OR Aspni_transcript.chr_302G406.1 OR Aspni_transcript.chr_304G473.1 OR Aspni_transcript.chr_4…
R248	0	1000	PECTATEe+H2Oe-->DIGALURe+2*He	polygalacturonase	http://identifiers.org/kegg.reaction/R06239, http://identifiers.org/kegg.reaction/R02360	Aspni_transcript.chr_101G237.1 OR Aspni_transcript.chr_101G237.2 OR Aspni_transcript.chr_102G420.1 OR Aspni_transcript.chr_202G1086.1 OR Aspni_transcript.chr_202G1086.2 OR Aspni_transcript.chr_202G1364.1 OR Aspni_transcript.chr_202G1367.1 OR Aspni_transcript.chr_301G13.1 OR Aspni_transcript.chr_301G319.1 OR Aspni_transcript.chr_302G406.1 OR Aspni_transcript.chr_304G473.1 OR Aspni_transcript.chr_4…
R249	0	1000	DIGALURe+H2Oe-->2*GALUNTe	galacturan 1,4-alpha-galacturonidase	http://identifiers.org/kegg.reaction/R07413	Aspni_transcript.chr_202G1364.1 OR Aspni_transcript.chr_302G406.1 OR Aspni_transcript.chr_601G538.1 OR Aspni_transcript.chr_701G382.1 OR Aspni_transcript.chr_801G412.1 OR Aspni_transcript.chr_801G415.1
R250	0	1000	GALUNT+NADPH+H-->GALCTN__L+NADP	D-galacturonate reductase	http://identifiers.org/kegg.reaction/R07676
R251	0	1000	GALUNT+NADH+H-->GALCTN__L+NAD	D-galacturonate reductase	http://identifiers.org/kegg.reaction/R10565
R252	0	1000	GALCTN__L-->2DH3DGAL+H2O	L-galactonate dehydratase	http://identifiers.org/kegg.reaction/R10532
R253	0	1000	2DH3DGAL-->PYR+GLYAL	L-threo-3-deoxy-hexylosonate aldolase	http://identifiers.org/kegg.reaction/R10550
R254	0	1000	GLYAL+NADPH+H-->GL+NADP	L-glyceraldehyde reductase	http://identifiers.org/kegg.reaction/R10563
R255	0	1000	AOL+NADP-->XUL+NADPH+H	D-arabinitol dehydrogenase (NADP+)	http://identifiers.org/kegg.reaction/R07143
R256	0	0	AOL+NADP<==>RL+NADPH+H	D-arabinitol dehydrogenase (NADP+)	http://identifiers.org/kegg.reaction/R07144
R257	0	1000	AOL+NAD-->RL+NADH+H	D-arabinitol 2-dehydrogenase(NAD+)	http://identifiers.org/kegg.reaction/R07134	Aspni_transcript.chr_401G349.1
R258	0	0	BDGLCe+O2e-->GLCN15LACe+H2O2e	Glucose oxidase (goxC)	http://identifiers.org/kegg.reaction/R01522	Aspni_transcript.chr_401G28.1 OR Aspni_transcript.chr_301G121.1	Manually added associations
R259	0	0	BDGLC+O2-->GLCN15LAC+H2O2	Glucose oxidase (god)	http://identifiers.org/kegg.reaction/R01522	Aspni_transcript.chr_401G28.1 OR Aspni_transcript.chr_301G121.1	Manually added associations
R260	0	1000	BDGLC+NAD-->GLCN15LAC+NADH+H	beta-D-Glucose:NAD+ 1-oxoreductase	http://identifiers.org/kegg.reaction/R01520
R261	0	1000	BDGLC+NADP-->GLCN15LAC+NADPH+H	beta-D-Glucose:NADP+ 1-oxoreductase	http://identifiers.org/kegg.reaction/R01521, http://identifiers.org/kegg.reaction/R07147
R262	0	1000	GLCN15LACe+H2Oe-->GLCNTe	Gluconolactonase (lactonase)	http://identifiers.org/kegg.reaction/R01519	Aspni_transcript.chr_301G44.1 OR Aspni_transcript.chr_501G81.1
R263	0	1000	GLCN15LAC+H2O-->GLCNT	Spontaneous reaction or catalyzed by glucose oxidase	http://identifiers.org/kegg.reaction/R01519	Aspni_transcript.chr_301G44.1 OR Aspni_transcript.chr_501G81.1
R264	0	1000	D6PGC+H2O-->GLCNT+PI	Alkaline phosphatase
R265	0	0	D6PGC+H2O-->GLCNT+PI	Acid phosphatase (aphA)	http://identifiers.org/kegg.reaction/R00626	Aspni_transcript.chr_201G162.1 OR Aspni_transcript.chr_401G461.1 OR Aspni_transcript.chr_401G619.1 OR Aspni_transcript.chr_801G344.1
R266	0	1000	GLCNT+ATP-->D6PGC+ADP+H	Gluconokinase	http://identifiers.org/kegg.reaction/R01737	Aspni_transcript.chr_202G700.1
R267	-1000	1000	D6PGC+NADP<==>D6PDGC+NADPH+H	6-phosphogluconate dehydrogenase	http://identifiers.org/kegg.reaction/R02034
R268	-1000	1000	GLCNT<==>KDDGC+H2O	Gluconate dehydratase
R269	-1000	1000	KDDGC<==>PYR+GLYAL	2-keto-3-deoxygluconate aldolase
R270	-1000	1000	GALOL+NADP<==>GLAC+NADPH+H	Aldehyde reductase (Polyol dehydrogenase (NADP+))	http://identifiers.org/kegg.reaction/R01095
R271	0	1000	ATP+GLAC-->ADP+GAL1P+H	Galactokinase	http://identifiers.org/kegg.reaction/R01092	Aspni_transcript.chr_502G459.1
R272	0	1000	UTP+GAL1P-->PPI+UDPGAL	UTP-hexose-1-phosphate uridylyltransferase (UDP-galactose pyrophosphorylase)
R273	-1000	1000	UDPGAL<==>UDPG	UDPglucose 4-epimerase	http://identifiers.org/kegg.reaction/R00291	Aspni_transcript.chr_102G391.1 OR Aspni_transcript.chr_303G67.1 OR Aspni_transcript.chr_402G1042.1
R274	0	1000	UTP+G1P-->PPI+UDPG	UTP-glucose-1-phosphate uridylyltransferase (UDP glucose pyrophosphorylase)	http://identifiers.org/kegg.reaction/R00289	Aspni_transcript.chr_301G331.1
R275	-1000	1000	G6P<==>G1P	Phosphoglucomutase	http://identifiers.org/kegg.reaction/R00959, http://identifiers.org/kegg.reaction/R08639	Aspni_transcript.chr_401G562.3 OR Aspni_transcript.chr_402G699.1
R276	-1000	1000	UDPG+GAL1P<==>G1P+UDPGAL	UDP-glucose-hexose-1-phosphate uridylyltransferase	http://identifiers.org/kegg.reaction/R00955	Aspni_transcript.chr_402G343.1 OR Aspni_transcript.chr_402G343.2
R277	0	1000	GLAC+NAD-->GALN14LAC+NADH+H	Galactose 1-dehydrogenase	http://identifiers.org/kegg.reaction/R01094
R278	-1000	1000	GALN14LAC+H2O<==>GALNT	1,4-Lactonase (gamma-Lactonase)	http://identifiers.org/kegg.reaction/R03034
R279	-1000	1000	GALNT<==>2D3DGALT+H2O	Galactonate dehydratase	http://identifiers.org/kegg.reaction/R03033	Aspni_transcript.chr_602G281.1 OR Aspni_transcript.chr_801G360.1
R280	-1000	1000	2D3DGALT<==>PYR+GLYAL	2-Dehydro-3-deoxy-D-galactonate aldolase
R281	0	1000	ATP+GALUNT-->GALUNTP+ADP+H	Galacturonokinase
R282	-1000	1000	GALUNTP+UTP<==>UDPGALU+PPI	Galacturonate-1-phosphate uridylyl transferase
R283	-1000	1000	UDPGALU+2*NADH+2*H<==>UDPGAL+2*NAD+H2O	UDP-D-galactose dehydrogenase
R284	-1000	1000	RHA<==>RHAMN	L-Rhamnose isomerase
R285	-1000	1000	ATP+RHAMN<==>ADP+RHAMNP+H	L-Rhamnulose kinase
R286	-1000	1000	RHAMNP<==>T3P2+LACAL	Rhamnulose phosphate aldolase
R287	0	1000	H2Oe+MANNANe-->MANe	beta-mannanase	http://identifiers.org/kegg.reaction/R06207, http://identifiers.org/kegg.reaction/R01332, http://identifiers.org/kegg.reaction/R08614	Aspni_transcript.chr_301G244.1 OR Aspni_transcript.chr_301G244.2 OR Aspni_transcript.chr_701G570.1 OR Aspni_transcript.chr_301G115.1 OR Aspni_transcript.chr_304G692.1
R288	0	1000	ATP+MAN-->ADP+MAN6P+H	Hexokinase (hxk) (mannokinase)	http://identifiers.org/kegg.reaction/R01326	Aspni_transcript.chr_201G46.1 OR Aspni_transcript.chr_302G509.1 OR Aspni_transcript.chr_304G526.1 OR Aspni_transcript.chr_402G1300.1 OR Aspni_transcript.chr_502G137.1
R289	-1000	1000	MAN6P<==>F6P	Mannose-6-phosphate isomerase	http://identifiers.org/kegg.reaction/R01819, http://identifiers.org/kegg.reaction/R00772	Aspni_transcript.chr_602G323.1 OR Aspni_transcript.chr_802G587.1
R290	0	1000	ATP+FRU-->ADP+F6P+H	Hexokinase (hxk)	http://identifiers.org/kegg.reaction/R00867, http://identifiers.org/kegg.reaction/R03920, http://identifiers.org/kegg.reaction/R00760	Aspni_transcript.chr_201G46.1 OR Aspni_transcript.chr_302G509.1 OR Aspni_transcript.chr_304G526.1 OR Aspni_transcript.chr_402G1300.1 OR Aspni_transcript.chr_502G137.1
R291	-1000	1000	F6P+NADH+H<==>MNT1P+NAD	Mannitol-1-phosphate 5-dehydrogenase	http://identifiers.org/kegg.reaction/R02703, http://identifiers.org/kegg.reaction/R00758	Aspni_transcript.chr_402G533.1
R292	0	1000	MNT1P+H2O-->MNT+PI	Mannitol-1-phosphatase (Mannitol-1-phosphate phosphatase)
R293	0	1000	MNT+NADP-->FRU+NADPH+H	Mannitol 2-dehydrogenase (NADP+)	http://identifiers.org/kegg.reaction/R00870
R294	0	0	MNT+NAD<==>FRU+NADH+H	D-Mannitol:NAD+ 2-oxidoreductase	http://identifiers.org/kegg.reaction/R00868	Aspni_transcript.chr_601G169.1
R295	0	1000	MNT+ATP-->MNT1P+ADP+H	Mannitol kinase
R296	-1000	1000	MAN1P<==>MAN6P	Phosphomannomutase	http://identifiers.org/kegg.reaction/R01818	Aspni_transcript.chr_401G562.3 OR Aspni_transcript.chr_801G556.1
R297	0	1000	GTP+MAN1P-->PPI+GDPMAN	Mannose-1-phosphate guanylyltransferase	http://identifiers.org/kegg.reaction/R00885	Aspni_transcript.chr_602G475.1 OR Aspni_transcript.chr_701G230.1
R298	0	1000	ATP+F6P-->ADP+F26P+H	6-Phosphofructo-2-kinase (Phosphofructokinase 2)	http://identifiers.org/kegg.reaction/R02732	Aspni_transcript.chr_304G32.1 OR Aspni_transcript.chr_401G156.1 OR Aspni_transcript.chr_401G839.1
R299	0	1000	F26P+H2O-->F6P+PI	D-Fructose-2,6-bisphosphate 2-phosphohydrolase	http://identifiers.org/kegg.reaction/R02731, http://identifiers.org/kegg.reaction/R00763	Aspni_transcript.chr_304G32.1 OR Aspni_transcript.chr_401G156.1
R300	0	1000	FDP+H2O-->F6P+PI	D-Fructose-1,6-bisphosphate 1-phosphohydrolase	http://identifiers.org/kegg.reaction/R04780	Aspni_transcript.chr_602G495.1
R301	0	1000	IDOL+NAD-->SOR+NADH+H	L-Iditol 2-dehydrogenase (NAD-dependent sorbitol dehydrogenase)	http://identifiers.org/kegg.reaction/R07145	Aspni_transcript.chr_101G296.1 OR Aspni_transcript.chr_102G354.1 OR Aspni_transcript.chr_202G1024.1 OR Aspni_transcript.chr_401G94.1 OR Aspni_transcript.chr_502G145.1 OR Aspni_transcript.chr_601G411.1
R302	0	1000	SOR+NADH+H-->SOT+NAD	D-Sorbitol dehydrogenase (acceptor)	http://identifiers.org/kegg.reaction/R01697
R303	-1000	1000	SOT+NAD<==>FRU+NADH+H	Sorbitol (glucitol) dehydrogenase (NAD+)	http://identifiers.org/kegg.reaction/R00875	Aspni_transcript.chr_101G296.1 OR Aspni_transcript.chr_102G354.1 OR Aspni_transcript.chr_202G1024.1 OR Aspni_transcript.chr_401G94.1 OR Aspni_transcript.chr_502G145.1 OR Aspni_transcript.chr_601G411.1
R304	0	0	SOT+NAD<==>FRU+NADH+H	L-iditol 2-dehydrogenase	http://identifiers.org/kegg.reaction/R00875	Aspni_transcript.chr_101G296.1 OR Aspni_transcript.chr_102G354.1 OR Aspni_transcript.chr_202G1024.1 OR Aspni_transcript.chr_401G94.1 OR Aspni_transcript.chr_502G145.1 OR Aspni_transcript.chr_601G411.1
R305	0	1000	FRUCTANe+H2Oe-->FRUe	fructan beta-fructosidase	http://identifiers.org/kegg.reaction/R06208, http://identifiers.org/kegg.reaction/R00879	Aspni_transcript.chr_302G484.1
R306	0	1000	ATP+FRU-->ADP+F1P+H	ketohexokinase	http://identifiers.org/kegg.reaction/R00866	Aspni_transcript.chr_202G582.1
R307	-1000	1000	F1P<==>T3P2+GLYAL	fructose-bisphosphate aldolase, class II	http://identifiers.org/kegg.reaction/R02568	Aspni_transcript.chr_102G433.1 OR Aspni_transcript.chr_301G47.1 OR Aspni_transcript.chr_402G681.1
R308	0	1000	RHFR+NAD-->RHNL+NADH+H	L-rhamnose 1-dehydrogenase	http://identifiers.org/kegg.reaction/R03942	Aspni_transcript.chr_201G82.1
R309	0	1000	RHNL+H2O-->RHNT+H	L-rhamnono-1,4-lactonase	http://identifiers.org/kegg.reaction/R03772
R310	0	1000	RHNT-->2D3DLR+H2O	L-rhamnonate dehydratase	http://identifiers.org/kegg.reaction/R03774	Aspni_transcript.chr_201G81.1
R311	0	1000	2D3DLR-->LACAL+PYR+H	2-keto-3-deoxy-L-rhamnonate aldolase
R312	0	1000	UDPG+G6P-->UDP+TRE6P	Alpha,alpha-trehalose-phosphate synthase (UDP-forming) 1 (tpsA, tpsB)	http://identifiers.org/kegg.reaction/R02737, http://identifiers.org/kegg.reaction/R06043, http://identifiers.org/kegg.reaction/R00836, http://identifiers.org/kegg.reaction/R06226	Aspni_transcript.chr_102G218.1 OR Aspni_transcript.chr_201G36.1 OR Aspni_transcript.chr_401G720.1 OR Aspni_transcript.chr_401G721.1 OR Aspni_transcript.chr_701G946.1 OR Aspni_transcript.chr_802G930.1
R313	0	1000	TRE6P+H2O-->TRE+PI	Trehalose-phosphatase	http://identifiers.org/kegg.reaction/R02778, http://identifiers.org/kegg.reaction/R06228	Aspni_transcript.chr_201G36.1 OR Aspni_transcript.chr_701G946.1
R314	0	1000	TRE+H2O-->2*DGLC	Alpha,alpha-trehalase	http://identifiers.org/kegg.reaction/R06103, http://identifiers.org/kegg.reaction/R00010	Aspni_transcript.chr_202G888.1
R315	0	1000	CELLUe+H2Oe-->CELLOBe	endoglucanase	http://identifiers.org/kegg.reaction/R06200, http://identifiers.org/kegg.reaction/R02886	Aspni_transcript.chr_102G278.1 OR Aspni_transcript.chr_202G218.1 OR Aspni_transcript.chr_202G354.1 OR Aspni_transcript.chr_202G1096.1 OR Aspni_transcript.chr_301G212.1 OR Aspni_transcript.chr_302G191.1 OR Aspni_transcript.chr_304G435.1 OR Aspni_transcript.chr_401G749.1 OR Aspni_transcript.chr_401G788.1 OR Aspni_transcript.chr_503G16.1 OR Aspni_transcript.chr_601G77.1 OR Aspni_transcript.chr_601G4…
R316	0	1000	6*CELLUe-->2*DGLCe+2*CELLOBe	cellulose 1,4-beta-cellobiosidase (non-reducing end)	http://identifiers.org/kegg.reaction/R06200, http://identifiers.org/kegg.reaction/R02886	Aspni_transcript.chr_102G278.1 OR Aspni_transcript.chr_202G218.1 OR Aspni_transcript.chr_202G354.1 OR Aspni_transcript.chr_202G1096.1 OR Aspni_transcript.chr_301G212.1 OR Aspni_transcript.chr_302G191.1 OR Aspni_transcript.chr_304G435.1 OR Aspni_transcript.chr_401G749.1 OR Aspni_transcript.chr_401G788.1 OR Aspni_transcript.chr_503G16.1 OR Aspni_transcript.chr_601G77.1 OR Aspni_transcript.chr_601G4…
R317	0	1000	CELLOBe+H2Oe-->2*BDGLCe	beta-glucosidase	http://identifiers.org/kegg.reaction/R06092, http://identifiers.org/kegg.reaction/R00026	Aspni_transcript.chr_102G180.1 OR Aspni_transcript.chr_304G200.1 OR Aspni_transcript.chr_304G429.1 OR Aspni_transcript.chr_501G134.1 OR Aspni_transcript.chr_501G145.1 OR Aspni_transcript.chr_601G275.1 OR Aspni_transcript.chr_601G425.2 OR Aspni_transcript.chr_601G425.1 OR Aspni_transcript.chr_601G425.3 OR Aspni_transcript.chr_601G425.4 OR Aspni_transcript.chr_701G38.2 OR Aspni_transcript.chr_701G3…
R318	0	1000	CELLOB+H2O-->2*BDGLC	beta-glucosidase	http://identifiers.org/kegg.reaction/R06092, http://identifiers.org/kegg.reaction/R06104, http://identifiers.org/kegg.reaction/R00306, http://identifiers.org/kegg.reaction/R00026	Aspni_transcript.chr_102G180.1 OR Aspni_transcript.chr_304G200.1 OR Aspni_transcript.chr_304G429.1 OR Aspni_transcript.chr_501G134.1 OR Aspni_transcript.chr_501G145.1 OR Aspni_transcript.chr_601G275.1 OR Aspni_transcript.chr_601G425.2 OR Aspni_transcript.chr_601G425.1 OR Aspni_transcript.chr_601G425.3 OR Aspni_transcript.chr_601G425.4 OR Aspni_transcript.chr_701G38.2 OR Aspni_transcript.chr_701G3…
R319	0	1000	XYLANe+H2Oe-->XYLe	beta-D-xylosidase 4	http://identifiers.org/kegg.reaction/R06203, http://identifiers.org/kegg.reaction/R01433	Aspni_transcript.chr_202G954.1 OR Aspni_transcript.chr_402G33.1
R320	0	1000	UDPG+AMYLS-->UDP+AMYLS	glycogen(starch) synthase	http://identifiers.org/kegg.reaction/R06051, http://identifiers.org/kegg.reaction/R00292	Aspni_transcript.chr_402G962.1
R321	0	1000	STARe+H2Oe-->AMYLSe+GLCe	amylo-alpha-1,6-glucosidase	http://identifiers.org/kegg.reaction/R02109, http://identifiers.org/kegg.reaction/R06158	Aspni_transcript.chr_202G587.1
N2	0	1000	AMYLSe+H2Oe-->GLCe	amylo-alpha-1,6-glucosidase	http://identifiers.org/kegg.reaction/R02109, http://identifiers.org/kegg.reaction/R06158	Aspni_transcript.chr_202G587.1
R322	0	1000	STARe+H2Oe-->DEXTRINe	alpha-amylase	http://identifiers.org/kegg.reaction/R06209, http://identifiers.org/kegg.reaction/R02108	Aspni_transcript.chr_101G224.1 OR Aspni_transcript.chr_101G225.1 OR Aspni_transcript.chr_101G225.2 OR Aspni_transcript.chr_202G1270.1 OR Aspni_transcript.chr_301G194.1 OR Aspni_transcript.chr_304G698.1 OR Aspni_transcript.chr_602G637.1 OR Aspni_transcript.chr_602G637.3 OR Aspni_transcript.chr_701G319.1
R323	0	1000	STARe+H2Oe-->GLCe	glucoamylase	http://identifiers.org/kegg.reaction/R06199, http://identifiers.org/kegg.reaction/R06158, http://identifiers.org/kegg.reaction/R02109, http://identifiers.org/kegg.reaction/R01790, http://identifiers.org/kegg.reaction/R01791	Aspni_transcript.chr_201G298.1 OR Aspni_transcript.chr_601G516.2 OR Aspni_transcript.chr_601G516.1 OR Aspni_transcript.chr_202G587.1
R324	0	1000	DEXTRINe+H2Oe-->GLCe	glucoamylase	http://identifiers.org/kegg.reaction/R01791, http://identifiers.org/kegg.reaction/R06199, http://identifiers.org/kegg.reaction/R01790	Aspni_transcript.chr_201G298.1 OR Aspni_transcript.chr_601G516.2 OR Aspni_transcript.chr_601G516.1
R325	0	1000	STAR+PI-->AMYLS+G1P	starch phosphorylase	http://identifiers.org/kegg.reaction/R06185, http://identifiers.org/kegg.reaction/R02111	Aspni_transcript.chr_802G541.1
R326	0	0	AMYLS+DGLC-->2*MLT	glycogen debranching enzyme	http://identifiers.org/kegg.reaction/R06069, http://identifiers.org/kegg.reaction/R05196	Aspni_transcript.chr_202G587.1
R327	0	1000	13GLUCANe+H2Oe-->GLCe	glucan 1,3-beta-glucosidase	http://identifiers.org/kegg.reaction/R06078, http://identifiers.org/kegg.reaction/R06204, http://identifiers.org/kegg.reaction/R03115, http://identifiers.org/kegg.reaction/R00308	Aspni_transcript.chr_701G654.1 OR Aspni_transcript.chr_801G263.1 OR Aspni_transcript.chr_801G341.1 OR Aspni_transcript.chr_802G320.1 OR Aspni_transcript.chr_601G421.1
R328	0	1000	MLT+H2O-->2*GLC	Alpha-glucosidase (Maltase) (aglA)	http://identifiers.org/kegg.reaction/R06084, http://identifiers.org/kegg.reaction/R00028	Aspni_transcript.chr_201G298.1 OR Aspni_transcript.chr_202G1025.1 OR Aspni_transcript.chr_602G636.1
R329	0	1000	MLTe+H2Oe-->2*GLCe	Alpha-glucosidase (Maltase) (aglA/aglU)	http://identifiers.org/kegg.reaction/R06084, http://identifiers.org/kegg.reaction/R00028	Aspni_transcript.chr_201G298.1 OR Aspni_transcript.chr_202G1025.1 OR Aspni_transcript.chr_602G636.1
R330	0	1000	LACT+H2O-->GLC+GLAC	Beta-galactosidase	http://identifiers.org/kegg.reaction/R01678, http://identifiers.org/kegg.reaction/R06098	Aspni_transcript.chr_102G550.1 OR Aspni_transcript.chr_202G981.2 OR Aspni_transcript.chr_202G981.1 OR Aspni_transcript.chr_202G1141.1 OR Aspni_transcript.chr_401G357.1 OR Aspni_transcript.chr_802G1101.1 OR Aspni_transcript.chr_802G1102.1 OR Aspni_transcript.chr_802G1103.1
R331	0	1000	LACTe+H2Oe-->GLCe+GLACe	Beta-galactosidase (lacA)	http://identifiers.org/kegg.reaction/R01678, http://identifiers.org/kegg.reaction/R06114, http://identifiers.org/kegg.reaction/R06098, http://identifiers.org/kegg.reaction/R01100	Aspni_transcript.chr_102G550.1 OR Aspni_transcript.chr_202G981.2 OR Aspni_transcript.chr_202G981.1 OR Aspni_transcript.chr_202G1141.1 OR Aspni_transcript.chr_401G357.1 OR Aspni_transcript.chr_802G1101.1 OR Aspni_transcript.chr_802G1102.1 OR Aspni_transcript.chr_802G1103.1
R332	0	1000	MELIe+H2Oe-->GLCe+GLACe	Alpha-galactosidase (melibiase) (aglA, aglC)	http://identifiers.org/kegg.reaction/R06091, http://identifiers.org/kegg.reaction/R01101	Aspni_transcript.chr_101G17.1 OR Aspni_transcript.chr_102G181.1 OR Aspni_transcript.chr_202G174.1 OR Aspni_transcript.chr_402G1024.1 OR Aspni_transcript.chr_802G1115.1
R333	-1000	1000	STACe+H2Oe<==>RAFFe+GLACe	alpha-galactosidase	http://identifiers.org/kegg.reaction/R03634, http://identifiers.org/kegg.reaction/R06152	Aspni_transcript.chr_101G17.1 OR Aspni_transcript.chr_102G181.1 OR Aspni_transcript.chr_202G174.1 OR Aspni_transcript.chr_402G1024.1 OR Aspni_transcript.chr_802G1115.1
R334	-1000	1000	RAFFe+H2Oe<==>SUCe+GLACe	alpha-galactosidase	http://identifiers.org/kegg.reaction/R01103, http://identifiers.org/kegg.reaction/R06070	Aspni_transcript.chr_101G17.1 OR Aspni_transcript.chr_102G181.1 OR Aspni_transcript.chr_202G174.1 OR Aspni_transcript.chr_402G1024.1 OR Aspni_transcript.chr_802G1115.1
R335	0	1000	SUCe+H2Oe-->FRUe+GLCe	Invertase (suc1)	http://identifiers.org/kegg.reaction/R06087, http://identifiers.org/kegg.reaction/R06088, http://identifiers.org/kegg.reaction/R00801, http://identifiers.org/kegg.reaction/R00802	Aspni_transcript.chr_201G298.1 OR Aspni_transcript.chr_202G1025.1 OR Aspni_transcript.chr_602G636.1 OR Aspni_transcript.chr_302G484.1
R336	0	1000	PHPYR+H-->PHAL+CO2	Phenylpyruvate decarboxylase	http://identifiers.org/kegg.reaction/R01377
R337	-1000	1000	PHAL+NADP+H2O<==>PHAC+NADPH+2*H	Phenylacetaldehyde dehydrogenase	http://identifiers.org/kegg.reaction/R02537	Aspni_transcript.chr_401G54.1 OR Aspni_transcript.chr_602G340.1
R338	0	1000	PHAC+O2+NADH+H-->2HPAC+H2O+NAD	Phenylacetate 2-hydroxylase	http://identifiers.org/kegg.reaction/R05487	Aspni_transcript.chr_302G161.1 OR Aspni_transcript.chr_502G83.1
R339	0	1000	2HPAC+O2+NADPH+H-->HOMOGEN+H2O+NADP	2-Phenylacetate 5-hydroxylase
R340	-1000	1000	HOMOGEN+O2<==>MACAC+H	Homogentisate oxygenase	http://identifiers.org/kegg.reaction/R02519	Aspni_transcript.chr_202G307.1 OR Aspni_transcript.chr_701G58.1 OR Aspni_transcript.chr_701G200.1
R341	-1000	1000	MACAC<==>FUACAC	Maleylacetoacetate isomerase	http://identifiers.org/kegg.reaction/R03181	Aspni_transcript.chr_401G521.1 OR Aspni_transcript.chr_701G199.1
R342	0	1000	FUACAC+H2O-->FUM+ACTAC+H	Fumarylacetoacetase	http://identifiers.org/kegg.reaction/R01364	Aspni_transcript.chr_402G929.1 OR Aspni_transcript.chr_602G410.1 OR Aspni_transcript.chr_701G205.1
R343	0	1000	PHAC+O2+NADPH+H-->4HPAC+H2O+NADP	Phenylacetate hydroxylase
R344	-1000	1000	4HPAC+NADPH+O2+H<==>4HMAND+H2O+NADP	4-hydroxyphenylacetic acid monoxygenase
R345	0	1000	4HMAND+NADP-->4HBFOR+NADPH+H	4-hydroxymandelate dehydrogenase
R346	0	1000	4HMAND+NAD-->4HBFOR+NADH+H	4-hydroxymandelate dehydrogenase
R347	0	1000	4HBFOR-->4HBAL+CO2	4-hydroxybenzoylformic acid decarboxylase
R348	-1000	1000	4HBAL+NAD+H2O<==>4HBA+NADH+H	4-hydroxybenzaldehyde dehydrogenase
R349	-1000	1000	4HBA+NADPH+O2+H<==>PCC+NADP+H2O	4-hydroxybenzoate 3-hydroxylase
R350	-1000	1000	COUM+H2O<==>AC+4HBAL	Inferred reaction from Karanth 79
R351	-1000	1000	DMT+H2O<==>MTPHTH+METHOL	Dimethylterephthalate esterase
R352	-1000	1000	MTPHTH+H2O<==>TPHTH+METHOL	Dimethylterephthalate esterase
R353	-1000	1000	TPHTH+NADPH+O2+H<==>DHCHDDC+NADP	1,4-dicarboxybenzoate 1,2-dioxygenase
R354	-1000	1000	DHCHDDC+NADP<==>PCC+CO2+NADPH+H	cis-4,5-dihydroxycyclohexa-1(6),2-diene-1,4-dicarboxylate:NADP+oxidoreductase (decarboxylating)
R355	-1000	1000	3HBA+O2+NADPH+H<==>PCC+NADP+H2O	3-hydroxybenzoate 4-hydroxylase
R356	0	1000	FER+ATP+COA-->AMP+PPI+FERCOA+H	Ferulate:CoA ligase (AMP-forming)	http://identifiers.org/kegg.reaction/R02194	Aspni_transcript.chr_502G524.1
R357	-1000	1000	FERCOA+H2O<==>FERHCOA	trans-feruloyl-CoA hydratase
R358	-1000	1000	FERHCOA<==>VANIN+ACCOA	vanillin synthase
R359	-1000	1000	VANIN+NAD+H2O<==>VAN+NADH+H	vanillin dehydrogenase
R360	0	1000	VAN-->GUA+CO2	vanillate decarboxylase
R361	-1000	1000	GUA+NADPH+O2+H<==>CCL+NADP+H2O+FALD	S-adenosyl-L-methionine:catechol O-methyltransferase	http://identifiers.org/kegg.reaction/R07330	Aspni_transcript.chr_304G292.2 OR Aspni_transcript.chr_602G452.2 OR Aspni_transcript.chr_602G452.1
R362	-1000	1000	BN+2*H2O<==>BA+NH3+H	benzonitrilase	http://identifiers.org/kegg.reaction/R05591	Aspni_transcript.chr_202G1135.1 OR Aspni_transcript.chr_202G1357.1 OR Aspni_transcript.chr_301G289.1 OR Aspni_transcript.chr_502G50.1 OR Aspni_transcript.chr_801G124.1 OR Aspni_transcript.chr_802G805.1 OR Aspni_transcript.chr_802G1149.1
R363	0	1000	BA+NADPH+O2+H-->4HBA+NADP+H2O	benzoate 4-monooxygenase (benzoate-para-hydroxylase A, bphA)	http://identifiers.org/kegg.reaction/R01295	Aspni_transcript.chr_101G258.1 OR Aspni_transcript.chr_402G1194.3 OR Aspni_transcript.chr_503G125.1
R364	-1000	1000	IND+O2+NADPH+H<==>3HIND+H2O+NADP	indole monooxygenase
R365	-1000	1000	3HIND+O2<==>NFAN	3-hydroxyindoxyl dioxygenase
R366	-1000	1000	NFAN+H2O<==>FOR+AN+H	N-formylanthranilate deformylase	http://identifiers.org/kegg.reaction/R00988	Aspni_transcript.chr_101G367.1 OR Aspni_transcript.chr_101G416.1 OR Aspni_transcript.chr_802G164.1 OR Aspni_transcript.chr_802G422.1 OR Aspni_transcript.chr_802G471.1 OR Aspni_transcript.chr_802G471.2
R367	0	1000	TANAe+10*H2Oe-->10*345THBe+GLCe	tannin acyl hydrolase (tannase)	http://identifiers.org/ec-code/3.1.1.20	Aspni_transcript.chr_402G53.1 OR Aspni_transcript.chr_501G83.1 OR Aspni_transcript.chr_501G173.1 OR Aspni_transcript.chr_601G423.1 OR Aspni_transcript.chr_602G432.1 OR Aspni_transcript.chr_701G334.1 OR Aspni_transcript.chr_701G379.1 OR Aspni_transcript.chr_802G864.1
R368	0	1000	TRP+O2-->FKYN	Indol+B371:M371eamine 2,3-dioxygenases, Tryptophan 2,3-dioxygenase	http://identifiers.org/kegg.reaction/R00678
R369	0	1000	TRPp+O2p-->FKYNp	Indol+B371:M371eamine 2,3-dioxygenases, Tryptophan 2,3-dioxygenase	http://identifiers.org/kegg.reaction/R00678
R370	0	1000	FKYN+H2O-->FOR+KYN+H	Kynurenine formamidase (formamidase)	http://identifiers.org/kegg.reaction/R01959	Aspni_transcript.chr_101G367.1 OR Aspni_transcript.chr_101G416.1 OR Aspni_transcript.chr_802G164.1 OR Aspni_transcript.chr_802G422.1 OR Aspni_transcript.chr_802G471.1 OR Aspni_transcript.chr_802G471.2
R371	0	1000	KYN+H2O-->ALA+AN+H	Kynureninase	http://identifiers.org/kegg.reaction/R00987	Aspni_transcript.chr_502G497.1 OR Aspni_transcript.chr_602G669.1
R372	-1000	1000	AN+NADPH+O2+H<==>DHBA+NADP+NH3	anthranilate 3-monooxygenase (deaminating)
R373	0	1000	DHBA+H-->CCL+CO2	2,3-Dihydroxybenzoate carboxylyase (dhbD)	http://identifiers.org/kegg.reaction/R00821	Aspni_transcript.chr_102G638.1 OR Aspni_transcript.chr_401G162.1 OR Aspni_transcript.chr_402G512.1 OR Aspni_transcript.chr_402G747.1 OR Aspni_transcript.chr_801G53.1
R374	-1000	1000	KYN+O2+NADPH+H<==>HKYN+NADP+H2O	L-Kynurenine,NADPH:oxygen oxidoreductase (3-hydroxylating)	http://identifiers.org/kegg.reaction/R01960	Aspni_transcript.chr_401G154.1 OR Aspni_transcript.chr_401G767.1 OR Aspni_transcript.chr_401G767.2
R375	0	1000	HKYN+H2O-->HAN+ALA+H	Kynureninase	http://identifiers.org/kegg.reaction/R02668	Aspni_transcript.chr_502G497.1 OR Aspni_transcript.chr_602G669.1
R376	0	1000	4HPP+O2-->HOMOGEN+CO2	4-hydroxyphenylpyruvate dioxygenase	http://identifiers.org/kegg.reaction/R02521	Aspni_transcript.chr_602G121.1 OR Aspni_transcript.chr_701G201.1
R377	-1000	1000	SALI+NADPH+O2+2*H<==>CCL+NADP+H2O+CO2	Salicylate hydroxylase	http://identifiers.org/kegg.reaction/R00818	Aspni_transcript.chr_101G126.1 OR Aspni_transcript.chr_202G681.1 OR Aspni_transcript.chr_302G314.2 OR Aspni_transcript.chr_401G35.1 OR Aspni_transcript.chr_401G467.1 OR Aspni_transcript.chr_402G104.3 OR Aspni_transcript.chr_402G104.6 OR Aspni_transcript.chr_502G46.1 OR Aspni_transcript.chr_502G46.2 OR Aspni_transcript.chr_502G102.1 OR Aspni_transcript.chr_503G138.1 OR Aspni_transcript.chr_601G113…
R378	-1000	1000	BAMN+H2O+O2<==>BAL+H2O2+NH3+H	Amine oxidase (AO-I and AO-II)	http://identifiers.org/kegg.reaction/R01853	Aspni_transcript.chr_101G108.1 OR Aspni_transcript.chr_201G64.1 OR Aspni_transcript.chr_201G64.2 OR Aspni_transcript.chr_401G532.1 OR Aspni_transcript.chr_402G1011.1 OR Aspni_transcript.chr_501G110.1 OR Aspni_transcript.chr_601G56.1
R379	-1000	1000	DMAND+NAD<==>NADH+BFOR+H	D-mandelate dehydrogenase
R380	-1000	1000	LMAND+NAD<==>NADH+BFOR+H	L-mandelate dehydrogenase
R381	0	1000	BFOR+H-->CO2+BAL	benzoylformate decarboxylase
R382	0	1000	BAL+NAD+H2O-->BA+NADH+2*H	NAD-benzaldehyde dehydrogenase
R383	0	1000	BAL+NADP+H2O-->BA+NADPH+2*H	NADP-benzaldehyde dehydrogenase
R384	-1000	1000	RES+O2+NADPH+H<==>BTOL+NADP+H2O	Resorcinol hydroxylase	http://identifiers.org/kegg.reaction/R05249
R385	-1000	1000	BTOL+O2<==>2MAC+2*H	hydroxyquinol 1,2-dioxygenase	http://identifiers.org/kegg.reaction/R03891
R386	-1000	1000	2MAC+NADPH+H<==>3OA+NADP	maleylacetate reductase	http://identifiers.org/kegg.reaction/R02989	Aspni_transcript.chr_401G791.1
R387	0	1000	HOMOGEN+O2-->GNTAL+CO2+H2O	Homogentisate monooxidase
R388	0	1000	GNTAL+H2O+O2+H-->GEN+H2O2
R389	-1000	1000	GEN+O2<==>3MPYR	gentisate 1,2-dioxygenase	http://identifiers.org/kegg.reaction/R02656	Aspni_transcript.chr_801G65.1
R390	-1000	1000	3MPYR<==>3FPYR	maleylpyruvate isomerase	http://identifiers.org/kegg.reaction/R03868	Aspni_transcript.chr_401G521.1 OR Aspni_transcript.chr_701G199.1
R391	-1000	1000	3FPYR+H2O<==>FUM+PYR+2*H	acylpyruvate hydrolase
R392	-1000	1000	CCL+O2<==>MUCO	catechol 1,2-dioxygenase	http://identifiers.org/kegg.reaction/R00817	Aspni_transcript.chr_201G185.1 OR Aspni_transcript.chr_202G1157.1 OR Aspni_transcript.chr_401G596.1 OR Aspni_transcript.chr_402G1053.1
R393	-1000	1000	MUCO<==>MUCL	muconate cycloisomerase	http://identifiers.org/kegg.reaction/R06989, http://identifiers.org/kegg.reaction/R03959
R394	-1000	1000	MUCL<==>OAEL	muconolactone delta-isomerase
R395	-1000	1000	DHSK<==>PCC+H2O	5-dehydroshikimate dehydrase
R396	-1000	1000	PCC+O2<==>3CMUCO	protocatechuate 3,4-dioxygenase
R397	-1000	1000	3CMUCO<==>4CMUCL	3-Carboxy-cis,cis-muconate cycloisomerase	http://identifiers.org/kegg.reaction/R03307	Aspni_transcript.chr_102G150.1 OR Aspni_transcript.chr_202G308.1
R398	0	1000	4CMUCL+2*H-->OAEL+CO2	4-carboxymuconolactone decarboxylase	http://identifiers.org/kegg.reaction/R03470	Aspni_transcript.chr_601G472.1
R399	-1000	1000	OAEL+H2O<==>3OA+2*H	3-oxoadipate enol-lactonase	http://identifiers.org/kegg.reaction/R02991	Aspni_transcript.chr_101G161.1 OR Aspni_transcript.chr_302G226.1 OR Aspni_transcript.chr_401G597.1
R400	-1000	1000	3OAm+SUCCOAm<==>SUCCm+3OACOAm	3-oxoadipate CoA-transferase	http://identifiers.org/kegg.reaction/R01780	Aspni_transcript.chr_202G24.1 OR Aspni_transcript.chr_202G311.1 OR Aspni_transcript.chr_802G1008.1
R401	-1000	1000	3OACOAm+COAm<==>ACCOAm+SUCCOAm	3-ketoacyl-CoA thiolase	http://identifiers.org/kegg.reaction/R00829	Aspni_transcript.chr_201G51.1 OR Aspni_transcript.chr_201G177.1 OR Aspni_transcript.chr_201G177.2 OR Aspni_transcript.chr_402G315.1 OR Aspni_transcript.chr_402G315.2 OR Aspni_transcript.chr_602G67.1 OR Aspni_transcript.chr_602G533.1 OR Aspni_transcript.chr_802G502.1
R402	-1000	1000	BUTN+H2O+O2<==>BUTAL+H2O2+NH3	Amine oxidase (maoN, AO-I, AO-II)	http://identifiers.org/kegg.reaction/R01853	Aspni_transcript.chr_101G108.1 OR Aspni_transcript.chr_201G64.1 OR Aspni_transcript.chr_201G64.2 OR Aspni_transcript.chr_401G532.1 OR Aspni_transcript.chr_402G1011.1 OR Aspni_transcript.chr_501G110.1 OR Aspni_transcript.chr_601G56.1
R403	-1000	1000	BUTAL+COA+NAD<==>C40COA+NADH+H	Butanal dehydrogenase
R404	-1000	1000	PENN+H2O+O2<==>PENAL+H2O2+NH3+H	Amine oxidase (maoN, AO-I, AO-II)	http://identifiers.org/kegg.reaction/R01853	Aspni_transcript.chr_101G108.1 OR Aspni_transcript.chr_201G64.1 OR Aspni_transcript.chr_201G64.2 OR Aspni_transcript.chr_401G532.1 OR Aspni_transcript.chr_402G1011.1 OR Aspni_transcript.chr_501G110.1 OR Aspni_transcript.chr_601G56.1
R405	-1000	1000	PENAL+COA+NAD<==>C50COA+NADH+H	Butanal dehydrogenase
R406	0	1000	UDPG-->UDP+13GLUCAN	1,3-beta-Glucan synthase	http://identifiers.org/kegg.reaction/R06020, http://identifiers.org/kegg.reaction/R03118	Aspni_transcript.chr_802G989.1
R407	0	1000	UDPG-->UDP+14GLUCAN	1,4-alpha-Glucan branching enzyme	http://identifiers.org/kegg.reaction/R06051, http://identifiers.org/kegg.reaction/R00292	Aspni_transcript.chr_402G962.1
R408	0	1000	UDPG-->UDP+PSNIG	1,3-alpha-Glucan (Pseudonigeran) synthase
R409	0	1000	UDPG-->UDP+NIG	1,3-alpha-1,4-alpha-Glucan (Nigeran) synthase
R410	0	1000	GLN+F6P-->GLU+GA6P	Glutamine-fructose-6-phosphate transaminase (isomerizing)	http://identifiers.org/kegg.reaction/R00768	Aspni_transcript.chr_601G467.1 OR Aspni_transcript.chr_801G583.1
R411	0	1000	GA6P+H2O-->F6P+NH3	glucosamine-6-phosphate deaminase	http://identifiers.org/kegg.reaction/R00765	Aspni_transcript.chr_503G231.2 OR Aspni_transcript.chr_503G231.1
R412	-1000	1000	ACCOA+GA6P<==>COA+NAGA6P+H	Glucosamine-phosphate N-acetyltransferase	http://identifiers.org/kegg.reaction/R02058	Aspni_transcript.chr_202G925.1 OR Aspni_transcript.chr_302G449.1
R413	0	1000	NAGA6P+H2O-->GA6P+AC	N-acetylglucosamine-6-phosphate deacetylase	http://identifiers.org/kegg.reaction/R02059	Aspni_transcript.chr_503G228.1
R414	-1000	1000	NAGA6P<==>NAGA1P	Phosphoacetylglucosamine mutase	http://identifiers.org/kegg.reaction/R08193	Aspni_transcript.chr_801G441.1
R415	-1000	1000	UTP+NAGA1P<==>PPI+UDPNAG	UDP-N-acetylglucosamine pyrophosphorylase	http://identifiers.org/kegg.reaction/R00416	Aspni_transcript.chr_301G368.1 OR Aspni_transcript.chr_802G912.1
R416	0	1000	UDPNAG-->UDP+CHIT	Chitin synthase (chs1, chs2)	http://identifiers.org/kegg.reaction/R06028, http://identifiers.org/kegg.reaction/R02335	Aspni_transcript.chr_101G154.1 OR Aspni_transcript.chr_101G307.1 OR Aspni_transcript.chr_102G76.1 OR Aspni_transcript.chr_303G62.1 OR Aspni_transcript.chr_401G464.1 OR Aspni_transcript.chr_402G222.1 OR Aspni_transcript.chr_402G223.1 OR Aspni_transcript.chr_802G489.1
R417	0	1000	CHIT+H2O-->NAG	Chitinase (Endochitinase)	http://identifiers.org/kegg.reaction/R06081, http://identifiers.org/kegg.reaction/R01206	Aspni_transcript.chr_101G472.1 OR Aspni_transcript.chr_101G512.1 OR Aspni_transcript.chr_202G523.1 OR Aspni_transcript.chr_402G638.1 OR Aspni_transcript.chr_602G451.1 OR Aspni_transcript.chr_701G118.1 OR Aspni_transcript.chr_802G812.1
R418	0	0	CHIT+H2O-->NAG	N-Acetyl-beta-glucosaminidase	http://identifiers.org/kegg.reaction/R06081, http://identifiers.org/kegg.reaction/R01206	Aspni_transcript.chr_101G472.1 OR Aspni_transcript.chr_101G512.1 OR Aspni_transcript.chr_202G523.1 OR Aspni_transcript.chr_402G638.1 OR Aspni_transcript.chr_602G451.1 OR Aspni_transcript.chr_701G118.1 OR Aspni_transcript.chr_802G812.1
R419	0	1000	NAG+H2O-->GLCN+AC	N-acetylglucosamine deacetylase	http://identifiers.org/kegg.reaction/R01200
R420	0	1000	ATP+GLCN-->ADP+GA6P+H	Hexokinase (hxk)	http://identifiers.org/kegg.reaction/R01961	Aspni_transcript.chr_201G46.1 OR Aspni_transcript.chr_302G509.1 OR Aspni_transcript.chr_304G526.1 OR Aspni_transcript.chr_402G1300.1 OR Aspni_transcript.chr_502G137.1
R421	0	1000	3*CHIT+4*H2O-->CHITO+3*AC+3*H	Chitin deacetylase	http://identifiers.org/kegg.reaction/R06241, http://identifiers.org/kegg.reaction/R02333	Aspni_transcript.chr_701G102.1
R422	-1000	1000	GLUA+H2O+H<==>GLCN	exo-1,4-beta-D-glucosaminidase	http://identifiers.org/kegg.reaction/R01966, http://identifiers.org/kegg.reaction/R06225	Aspni_transcript.chr_202G640.1
R423	0	1000	GLYm+SUCCOAm+Hm-->AMIEVULm+CO2m+COAm	succinyl-CoA:glycine C-succinyltransferase (decarboxylating)	http://identifiers.org/kegg.reaction/R00830	Aspni_transcript.chr_501G231.1
R424	0	1000	2*AMIEVUL-->PPBG+2*H2O+H	5-aminolevulinate hydro-lyase (adding 5-aminolevulinate and cyclizing; porphobilinogen-forming)	http://identifiers.org/kegg.reaction/R00036	Aspni_transcript.chr_802G1.1
R425	0	1000	4*PPBG+H2O-->4*NH3+HMTB	porphobilinogen:(4-[2-carboxyethyl]-3-[carboxymethyl]pyrrol-2-yl)methyltransferase (hydrolysing)	http://identifiers.org/kegg.reaction/R00084	Aspni_transcript.chr_202G825.1 OR Aspni_transcript.chr_801G231.1
R426	0	1000	HMTB-->UPGIII+H2O	hydroxymethylbilane hydro-lyase(cyclizing)	http://identifiers.org/kegg.reaction/R03165	Aspni_transcript.chr_802G942.1
R427	0	1000	UPGIII+4*H-->4*CO2+CPGIII	uroporphyrinogen-III carboxy-lyase	http://identifiers.org/kegg.reaction/R03197	Aspni_transcript.chr_202G418.1
R428	0	1000	CPGIIIm+O2m+2*Hm-->2*CO2m+PPPG9m+2*H2Om	coproporphyrinogen:oxygen oxidoreductase(decarboxylating)	http://identifiers.org/kegg.reaction/R03220	Aspni_transcript.chr_401G864.1
R429	0	1000	3*O2m+PPPG9m-->PPP9m+3*H2O2m	protoporphyrinogen-IX:oxygen oxidoreductase	http://identifiers.org/kegg.reaction/R03222	Aspni_transcript.chr_701G148.1
R430	0	1000	PPP9m-->HEMEBm	protoheme ferro-lyase (protoporphyrin-forming)	http://identifiers.org/kegg.reaction/R00310	Aspni_transcript.chr_304G268.1
R431	0	1000	2*CYS-->APOCYTCm+H2O	Apocytochrome c synthesis
R432	0	1000	APOCYTCm+HEMEBm+2*Hm-->CYTCCm	cytochrome c heme-lyase	http://identifiers.org/kegg.reaction/R02480	Aspni_transcript.chr_102G22.1 OR Aspni_transcript.chr_602G152.1
R433	0	1000	HEMEBm-->HEMEOm	heme A farnesyltransferase	http://identifiers.org/kegg.reaction/R07411	Aspni_transcript.chr_602G315.1
R434	0	1000	HEMEOm-->HEMEAm	cytochrome oxidase assembly factor COX15	http://identifiers.org/kegg.reaction/R07412
R435	0	1000	2*SAM+UPGIII-->2*SAH+PRECOR	S-adenosyl-L-methionine:uroporphyrinogen-III C-methyltransferase	http://identifiers.org/kegg.reaction/R03194	Aspni_transcript.chr_701G775.1
R436	0	1000	NAD+PRECOR-->NADH+SHCR+2*H	S-adenosyl-L-methionine:uroporphyrin-III C-methyltransferase	http://identifiers.org/kegg.reaction/R03947	Aspni_transcript.chr_401G169.1 OR Aspni_transcript.chr_701G775.1
R437	0	1000	SHCR-->SIHM	S-adenosyl-L-methionine:uroporphyrin-III C-methyltransferase	http://identifiers.org/kegg.reaction/R02864	Aspni_transcript.chr_401G169.1
R438	-1000	1000	UDPNAG<==>UDPNAGAL	UDP-N-acetylglucosamine 4-epimerase	http://identifiers.org/kegg.reaction/R00418	Aspni_transcript.chr_102G391.1 OR Aspni_transcript.chr_303G67.1 OR Aspni_transcript.chr_402G1042.1
R439	0	1000	0.754*UDPGAL+0.181*UDPNAGAL+0.065*UDPG-->GAG+UDP	Lumped reaction for biosynthesis of galactosaminogalactan
R440	0	1000	0.332*UDPGAL+0.133*UDPGALF+0.435*GDPMAN+0.1*UDPG-->GGM+0.565*UDP+0.435*GDP	Lumped reaction for biosynthesis of galactoglucomannan
R441	0	1000	NADHm+Qm+Hm-->QH2m+NADm	Alternative NADH-ubiquinone oxidoreductase	http://identifiers.org/kegg.reaction/R02163
R442	0	1000	PPI+H2O-->2*PI+H	Inorganic diphosphatase	http://identifiers.org/kegg.reaction/R00004	Aspni_transcript.chr_402G1100.1
R443	0	1000	PPIm+H2O-->2*PIm+Hm	Inorganic diphosphatase	http://identifiers.org/kegg.reaction/R00004	Aspni_transcript.chr_402G1100.1
R444	0	1000	QH2m+0.5*O2m-->Qm+H2Om	Ubiquinol oxidase (mitochondrial alternative oxidase (aox))		Aspni_transcript.chr_701G437.1	Manually added associations
R445	0	1000	NADHm+Qm+5*Hm-->NADm+QH2m+4*Ho	Respiratory-chain NADH dehydrogenase (nad5, nuo51, nd4L)	http://identifiers.org/kegg.reaction/R11945	Aspni_transcript.chr_602G3.1 AND Aspni_transcript.chr_602G525.1 AND Aspni_transcript.chr_101G563.1 AND Aspni_transcript.chr_701G555.1 AND Aspni_transcript.chr_801G480.1 AND Aspni_transcript.chr_402G506.1 AND Aspni_transcript.chr_302G215.1 AND Aspni_transcript.chr_402G912.1 AND Aspni_transcript.chr_301G386.1 AND Aspni_transcript.chr_202G942.1 AND (Aspni_transcript.chr_501G199.1 OR Aspni_transcript…	Manually added associations
R446	0	1000	NADH+Qm+5*Hm-->NAD+QH2m+4*Ho	Proton pumping Mitochondrial NADH dehydrogenase that catalyzes the oxidation of cytosolic NADH	http://identifiers.org/kegg.reaction/R11945	Aspni_transcript.chr_602G3.1 AND Aspni_transcript.chr_602G525.1 AND Aspni_transcript.chr_101G563.1 AND Aspni_transcript.chr_701G555.1 AND Aspni_transcript.chr_801G480.1 AND Aspni_transcript.chr_402G506.1 AND Aspni_transcript.chr_302G215.1 AND Aspni_transcript.chr_402G912.1 AND Aspni_transcript.chr_301G386.1 AND Aspni_transcript.chr_202G942.1 AND (Aspni_transcript.chr_501G199.1 OR Aspni_transcript…	Manually added associations
R447	0	1000	H+NADH+Qm-->QH2m+NAD	Alternative NADH-ubiquinone oxidoreductase	http://identifiers.org/kegg.reaction/R02163
R448	0	1000	NADPH+2*FERIm-->NADP+2*FEROm	NADPH-ferrihemoprotein reductase (cprA)	http://identifiers.org/kegg.reaction/R00106	Aspni_transcript.chr_302G64.1 OR Aspni_transcript.chr_501G160.1 OR Aspni_transcript.chr_502G338.1 OR Aspni_transcript.chr_802G723.1
R449	0	1000	QH2m+2*FERIm+2*Hm-->Qm+2*FEROm+4*Ho	Ubiquinol-cytochrome c reductase	http://identifiers.org/ec-code/7.1.1.8	Aspni_transcript.chr_102G411.1 AND Aspni_transcript.chr_202G598.1 AND Aspni_transcript.chr_602G491.1 AND Aspni_transcript.chr_602G111.1 AND Aspni_transcript.chr_802G601.1 AND Aspni_transcript.chr_701G149.1 AND Aspni_transcript.chr_402G538.1 AND Aspni_transcript.chr_801G260.1	Manually added associations
R450	0	1000	2*FEROm+0.5*O2m+6*Hm-->2*FERIm+H2Om+4*Ho	Cytochrome c oxidase	http://identifiers.org/ec-code/1.9.3.1	Aspni_transcript.chr_701G880.1 AND Aspni_transcript.chr_102G416.1 AND Aspni_transcript.chr_402G922.1 AND Aspni_transcript.chr_101G302.1 AND Aspni_transcript.chr_401G606.1 AND Aspni_transcript.chr_602G154.1 AND (Aspni_transcript.chr_402G166.1 OR Aspni_transcript.chr_402G166.2)	Manually added associations
R451	0	1000	ADPm+PIm+4.5454*Ho-->ATPm+H2Om+4.5454*Hm	F1F0-ATPase complex	http://identifiers.org/ec-code/7.1.2.2, http://identifiers.org/kegg.orthology/K02127, http://identifiers.org/kegg.orthology/K02128, http://identifiers.org/kegg.orthology/K02132, http://identifiers.org/kegg.orthology/K02133, http://identifiers.org/kegg.orthology/K02134, http://identifiers.org/kegg.orthology/K02135, http://identifiers.org/kegg.orthology/K02136, http://identifiers.org/kegg.orthology…	Aspni_transcript.chr_503G67.1 AND Aspni_transcript.chr_102G417.1 AND Aspni_transcript.chr_202G458.1 AND (Aspni_transcript.chr_202G485.1 OR Aspni_transcript.chr_402G432.1 OR Aspni_transcript.chr_302G229.1) AND Aspni_transcript.chr_503G55.1 AND (Aspni_transcript.chr_603G16.1 OR Aspni_transcript.chr_304G505.1 OR Aspni_transcript.chr_401G426.1) AND Aspni_transcript.chr_304G179.1 AND Aspni_transcript.…	Manually added associations
R452	0	1000	ATPm+H2Om+3.88*Hm-->ADPm+PIm+3.88*H	Mitochondrial membrane ATPase 1	http://identifiers.org/ec-code/3.6.3.6
R453	0	1000	ATP+H2O+3.88*H-->ADP+PI+3.88*He	Plasma membrane ATPase 1	http://identifiers.org/ec-code/3.6.3.6
R454	0	1000	ATP+H2O+H+Ke-->ADP+PI+He+K	Potassium-transporting ATPase	http://identifiers.org/ec-code/3.6.3.10
R455	0	1000	ATP+H2O+H+CAe-->ADP+PI+He+CA	Calcium-transporting ATPase	http://identifiers.org/ec-code/3.6.3.8
R456	0	1000	2*FERIm+LLACm-->PYRm+2*FEROm	Lactic acid dehydrogenase	http://identifiers.org/kegg.reaction/R00196	Aspni_transcript.chr_102G226.1 OR Aspni_transcript.chr_602G287.1 OR Aspni_transcript.chr_603G41.1
R457	0	1000	2*FERIm+LACm-->PYRm+2*FEROm	Mitochondrial enzyme D-lactate ferricytochrome c oxidoreductase	http://identifiers.org/kegg.reaction/R00197	Aspni_transcript.chr_301G405.1
R458	0	1000	ADP+PI+ATPm+H2Om-->ADPm+PIm+ATP+H2O	ADP/ATP translocase		Aspni_transcript.chr_801G370.1	Manually added associations
R459	0	1000	NADPH+O2-->NADP+H2O2	NADPH oxidase
R460	0	1000	NADPH+Qm-->QH2m+NADP	NADPH dehydrogenase (quinone) (NADPH oxidase)	http://identifiers.org/kegg.reaction/R00282
R461	0	1000	FADH2m+Qm-->FADm+QH2m	Electron-transferring-flavoprotein dehydrogenase	http://identifiers.org/kegg.reaction/R04433	Aspni_transcript.chr_502G432.1
R462	0	1000	2*H2O2-->2*H2O+O2	Catalase (catR)	http://identifiers.org/kegg.reaction/R00009	Aspni_transcript.chr_101G229.2 OR Aspni_transcript.chr_101G229.1 OR Aspni_transcript.chr_102G79.1 OR Aspni_transcript.chr_102G79.2 OR Aspni_transcript.chr_102G681.1 OR Aspni_transcript.chr_202G195.1 OR Aspni_transcript.chr_202G213.1 OR Aspni_transcript.chr_202G214.1 OR Aspni_transcript.chr_303G94.1 OR Aspni_transcript.chr_402G256.1 OR Aspni_transcript.chr_601G445.1 OR Aspni_transcript.chr_802G804…
R463	0	1000	2*H2O2p-->2*H2Op+O2p	Catalase (catR)	http://identifiers.org/kegg.reaction/R00009	Aspni_transcript.chr_101G229.2 OR Aspni_transcript.chr_101G229.1 OR Aspni_transcript.chr_102G79.1 OR Aspni_transcript.chr_102G79.2 OR Aspni_transcript.chr_102G681.1 OR Aspni_transcript.chr_202G195.1 OR Aspni_transcript.chr_202G213.1 OR Aspni_transcript.chr_202G214.1 OR Aspni_transcript.chr_303G94.1 OR Aspni_transcript.chr_402G256.1 OR Aspni_transcript.chr_601G445.1 OR Aspni_transcript.chr_802G804…
N1	0	1000	2*H2O2m-->2*H2Om+O2m	Catalase (catR)	http://identifiers.org/kegg.reaction/R00009	Aspni_transcript.chr_101G229.2 OR Aspni_transcript.chr_101G229.1 OR Aspni_transcript.chr_102G79.1 OR Aspni_transcript.chr_102G79.2 OR Aspni_transcript.chr_102G681.1 OR Aspni_transcript.chr_202G195.1 OR Aspni_transcript.chr_202G213.1 OR Aspni_transcript.chr_202G214.1 OR Aspni_transcript.chr_303G94.1 OR Aspni_transcript.chr_402G256.1 OR Aspni_transcript.chr_601G445.1 OR Aspni_transcript.chr_802G804…
R464	0	1000	2*H2O2e-->2*H2Oe+O2e	Catalase (catR)	http://identifiers.org/kegg.reaction/R00009	Aspni_transcript.chr_101G229.2 OR Aspni_transcript.chr_101G229.1 OR Aspni_transcript.chr_102G79.1 OR Aspni_transcript.chr_102G79.2 OR Aspni_transcript.chr_102G681.1 OR Aspni_transcript.chr_202G195.1 OR Aspni_transcript.chr_202G213.1 OR Aspni_transcript.chr_202G214.1 OR Aspni_transcript.chr_303G94.1 OR Aspni_transcript.chr_402G256.1 OR Aspni_transcript.chr_601G445.1 OR Aspni_transcript.chr_802G804…
R465	0	0	2*H+2*O2-->H2O2+O2	superoxide dismutase	http://identifiers.org/kegg.reaction/R00275	Aspni_transcript.chr_202G1178.1 OR Aspni_transcript.chr_401G308.1 OR Aspni_transcript.chr_401G782.1 OR Aspni_transcript.chr_602G469.1
R466	0	0	2*Hm+2*O2m-->H2O2m+O2m	superoxide dismutase, mitochondrial	http://identifiers.org/kegg.reaction/R00275	Aspni_transcript.chr_202G1178.1 OR Aspni_transcript.chr_401G308.1 OR Aspni_transcript.chr_401G782.1 OR Aspni_transcript.chr_602G469.1
R467	-1000	1000	OA+GLU<==>ASP+AKG	Aspartate transaminase	http://identifiers.org/kegg.reaction/R00355	Aspni_transcript.chr_101G159.1 OR Aspni_transcript.chr_302G448.1 OR Aspni_transcript.chr_502G579.1 OR Aspni_transcript.chr_502G579.2 OR Aspni_transcript.chr_601G93.1 OR Aspni_transcript.chr_602G484.1 OR Aspni_transcript.chr_602G592.1
R468	0	1000	ASP+ATP+GLN+H2O-->GLU+ASN+AMP+PPI+2*H	Asparagine synthase	http://identifiers.org/kegg.reaction/R00578, http://identifiers.org/kegg.reaction/R00483	Aspni_transcript.chr_202G760.1 OR Aspni_transcript.chr_302G424.1 OR Aspni_transcript.chr_302G425.1 OR Aspni_transcript.chr_602G130.1
R469	0	1000	PYR+GLU<==>AKG+ALA	Alanine transaminase	http://identifiers.org/kegg.reaction/R00258	Aspni_transcript.chr_701G254.1
R470	0	1000	PYR+NH3+NADPH+H-->ALA+H2O+NADP	Alanine dehydrogenase (NADPH)	http://identifiers.org/kegg.reaction/R00146	Aspni_transcript.chr_402G1315.2 OR Aspni_transcript.chr_402G1315.1 OR Aspni_transcript.chr_602G95.1
R471	0	1000	PYR+NH3+NADH+H-->ALA+H2O+NAD	Alanine dehydrogenase (NADH)	http://identifiers.org/kegg.reaction/R00145	Aspni_transcript.chr_402G1315.2 OR Aspni_transcript.chr_402G1315.1 OR Aspni_transcript.chr_602G95.1
R472	-1000	1000	PYRm+GLUm<==>AKGm+ALAm	Alanine transaminase	http://identifiers.org/kegg.reaction/R00258	Aspni_transcript.chr_701G254.1
R473	-1000	1000	OAm+GLUm<==>ASPm+AKGm	Aspartate transaminase	http://identifiers.org/kegg.reaction/R00355	Aspni_transcript.chr_101G159.1 OR Aspni_transcript.chr_302G448.1 OR Aspni_transcript.chr_502G579.1 OR Aspni_transcript.chr_502G579.2 OR Aspni_transcript.chr_601G93.1 OR Aspni_transcript.chr_602G484.1 OR Aspni_transcript.chr_602G592.1
R474	0	1000	ASP+H2O+O2-->H2O2+NH3+OA	L-aspartate oxidase	http://identifiers.org/kegg.reaction/R00357
R475	0	1000	ASP+H2O+O2-->OA+NH3+H2O2	L-amino acid oxidase	http://identifiers.org/kegg.reaction/R00357
R476	0	1000	H2O+ASN-->NH3+ASP	Asparaginase	http://identifiers.org/kegg.reaction/R00485	Aspni_transcript.chr_101G379.2 OR Aspni_transcript.chr_101G379.1
R477	0	1000	ASP+ATP+CITR-->2*H+AMP+PPI+ARGSUCC	Argininosuccinate synthase	http://identifiers.org/kegg.reaction/R01954	Aspni_transcript.chr_301G287.1 OR Aspni_transcript.chr_304G237.1
R478	-1000	1000	ARGSUCC<==>ARG+FUM	Argininosuccinate lyase	http://identifiers.org/kegg.reaction/R01086	Aspni_transcript.chr_202G634.1 OR Aspni_transcript.chr_202G634.2
R479	0	1000	ORN+AKG-->GLUGSAL+GLU	Ornithine transaminase	http://identifiers.org/kegg.reaction/R00667, http://identifiers.org/kegg.reaction/R00668	Aspni_transcript.chr_202G964.1 OR Aspni_transcript.chr_302G295.1 OR Aspni_transcript.chr_602G402.1 OR Aspni_transcript.chr_701G732.1
R480	-1000	1000	H+SAM<==>CO2+DSAM	S-adenosylmethionine decarboxylase	http://identifiers.org/kegg.reaction/R00178	Aspni_transcript.chr_101G486.1
R481	0	1000	ARG+O2-->GBAD+CO2+H2O	L-Arginine:oxygen 2-oxidoreductase (decarboxylating)
R482	0	1000	H2O+GBAD-->NH3+GBAT	Amidase/acetamidase	http://identifiers.org/kegg.reaction/R03180	Aspni_transcript.chr_101G72.1 OR Aspni_transcript.chr_101G381.1 OR Aspni_transcript.chr_102G77.1 OR Aspni_transcript.chr_202G1176.2 OR Aspni_transcript.chr_202G1176.1 OR Aspni_transcript.chr_202G1218.1 OR Aspni_transcript.chr_301G57.1 OR Aspni_transcript.chr_301G314.1 OR Aspni_transcript.chr_304G49.1 OR Aspni_transcript.chr_401G7.1 OR Aspni_transcript.chr_401G321.1 OR Aspni_transcript.chr_402G39.…
R483	-1000	1000	GBAT+H2O<==>GABA+UREA+H	4-Guanidinobutanoate amidinohydrolase
R484	0	1000	H2O+ARG-->ORN+UREA	Arginase (argA)	http://identifiers.org/kegg.reaction/R00551	Aspni_transcript.chr_102G131.1 OR Aspni_transcript.chr_402G661.1
R485	-1000	1000	CITRm+ASPm+ATPm<==>AMPm+PPIm+ARGSUCCm+2*Hm	Argininosuccinate synthase	http://identifiers.org/kegg.reaction/R01954	Aspni_transcript.chr_301G287.1 OR Aspni_transcript.chr_304G237.1
R486	-1000	1000	ARGSUCCm<==>FUMm+ARGm	Argininosuccinate lyase	http://identifiers.org/kegg.reaction/R01086	Aspni_transcript.chr_202G634.1 OR Aspni_transcript.chr_202G634.2
R487	0	1000	H2Om+ARGm-->ORNm+UREAm	Arginase	http://identifiers.org/kegg.reaction/R00551	Aspni_transcript.chr_102G131.1 OR Aspni_transcript.chr_402G661.1
R488	0	1000	ORNm+CAPm-->CITRm+PIm+Hm	Ornithine carbamoyltransferase (argB)	http://identifiers.org/kegg.reaction/R01398	Aspni_transcript.chr_102G349.1
R489	0	1000	GLUm+ACCOAm-->Hm+NAGLUm+COAm	Amino-acid N-acetyltransferase	http://identifiers.org/kegg.reaction/R00259	Aspni_transcript.chr_202G998.1 OR Aspni_transcript.chr_202G1051.1 OR Aspni_transcript.chr_202G1051.2 OR Aspni_transcript.chr_302G414.1 OR Aspni_transcript.chr_601G209.1 OR Aspni_transcript.chr_601G323.3 OR Aspni_transcript.chr_601G323.1
R490	0	1000	NAGLUm+ATPm-->NAGLUPm+ADPm	Acetylglutamate kinase	http://identifiers.org/kegg.reaction/R02649	Aspni_transcript.chr_302G414.1 OR Aspni_transcript.chr_601G138.1
R491	0	1000	Hm+NADPHm+NAGLUPm-->NADPm+NAGLUSm+PIm	N-Acetyl-gamma-glutamyl-phosphate reductase (EC 1.2.1.38) and acetylglutamate kinase (EC 2.7.2.8)	http://identifiers.org/kegg.reaction/R03443	Aspni_transcript.chr_202G397.1 OR Aspni_transcript.chr_202G1137.1 OR Aspni_transcript.chr_302G414.1
R492	0	1000	NAGLUSm+GLUm-->AKGm+NAORNm	Acetylornithine aminotransferase	http://identifiers.org/kegg.reaction/R02283	Aspni_transcript.chr_304G240.1
R493	0	1000	GLUm+NAORNm-->ORNm+NAGLUm	Glutamate N-acetyltransferase	http://identifiers.org/kegg.reaction/R02282	Aspni_transcript.chr_601G323.3 OR Aspni_transcript.chr_601G323.1
R494	0	1000	NAORNm+H2Om-->ACm+ORNm	acetylornithine deacetylase	http://identifiers.org/kegg.reaction/R00669
R495	0	1000	ORN+H-->PTRC+CO2	ornithine decarboxylase	http://identifiers.org/kegg.reaction/R00670	Aspni_transcript.chr_602G254.1
R496	0	1000	DSAM+PTRC-->MTA+SPMD+H	spermidine synthase	http://identifiers.org/kegg.reaction/R01920	Aspni_transcript.chr_802G603.1
R497	0	1000	MTA+HSER+H-->SAM+H2O	S-Adenosyl-L-methionine hydrolase
R498	0	1000	ACCOA+SER-->COA+ASER	Serine transacetylase/serine O-acetyltransferase
R499	0	1000	ASER+H2S-->AC+CYS	Cysteine synthase (cysB) (O-acetylserine sulfhydrylase)	http://identifiers.org/kegg.reaction/R00897	Aspni_transcript.chr_101G550.1 OR Aspni_transcript.chr_102G108.1 OR Aspni_transcript.chr_304G459.1 OR Aspni_transcript.chr_402G998.1 OR Aspni_transcript.chr_503G74.1
R500	0	1000	2*CYS+O2-->CYST+H2O2	Sulfhydryl oxidase (Sox)
R501	0	1000	2*CYS+NAD-->CYST+NADH	Cystine reductase
R502	0	1000	GLU+H2O+NAD-->AKG+NH3+NADH+H	Glutamate dehydrogenase	http://identifiers.org/kegg.reaction/R00243	Aspni_transcript.chr_401G854.1 OR Aspni_transcript.chr_402G1315.2 OR Aspni_transcript.chr_402G1315.1 OR Aspni_transcript.chr_602G95.1
R503	0	0	GLU+H2O+NADP-->AKG+NH3+NADPH+H	Glutamate dehydrogenase	http://identifiers.org/kegg.reaction/R00248	Aspni_transcript.chr_401G854.1 OR Aspni_transcript.chr_402G1315.2 OR Aspni_transcript.chr_402G1315.1 OR Aspni_transcript.chr_602G95.1
R504	0	1000	NH3+AKG+H+NADPH-->H2O+GLU+NADP	Glutamate dehydrogenase (gdhA)	http://identifiers.org/kegg.reaction/R00248	Aspni_transcript.chr_401G854.1 OR Aspni_transcript.chr_402G1315.2 OR Aspni_transcript.chr_402G1315.1 OR Aspni_transcript.chr_602G95.1
R505	0	1000	GLU+NH3+ATP-->GLN+ADP+PI	Glutamate-ammonia ligase	http://identifiers.org/kegg.reaction/R00253	Aspni_transcript.chr_102G155.1 OR Aspni_transcript.chr_102G348.1 OR Aspni_transcript.chr_202G842.1 OR Aspni_transcript.chr_304G193.2 OR Aspni_transcript.chr_304G193.1
R506	0	1000	H2O+GLN-->NH3+GLU	Glutaminase A	http://identifiers.org/kegg.reaction/R00256	Aspni_transcript.chr_101G451.1 OR Aspni_transcript.chr_101G451.2 OR Aspni_transcript.chr_202G760.1 OR Aspni_transcript.chr_302G136.1 OR Aspni_transcript.chr_302G424.1 OR Aspni_transcript.chr_302G425.1 OR Aspni_transcript.chr_401G854.1 OR Aspni_transcript.chr_402G608.3 OR Aspni_transcript.chr_402G1244.1 OR Aspni_transcript.chr_402G1311.1 OR Aspni_transcript.chr_402G1342.1 OR Aspni_transcript.chr_5…
R507	0	1000	AKG+GLN+NADPH-->NADP+2*GLU	Glutamate synthase (NADPH)	http://identifiers.org/kegg.reaction/R00114	Aspni_transcript.chr_401G854.1
R508	0	1000	AKG+GLN+H+NADH-->2*GLU+NAD	Glutamate synthase (NADH)	http://identifiers.org/kegg.reaction/R00093	Aspni_transcript.chr_401G854.1
R509	0	1000	H2Om+NADPm+GLUGSALm-->GLUm+2*Hm+NADPHm	Delta-1-pyrroline-5-carboxylate dehydrogenase	http://identifiers.org/kegg.reaction/R00245	Aspni_transcript.chr_401G415.1 OR Aspni_transcript.chr_402G216.1 OR Aspni_transcript.chr_701G548.1
R510	0	1000	2*H2Om+NADm+P5Cm-->GLUm+Hm+NADHm	Delta-1-pyrroline-5-carboxylate dehydrogenase	http://identifiers.org/kegg.reaction/R00707	Aspni_transcript.chr_401G415.1 OR Aspni_transcript.chr_402G216.1 OR Aspni_transcript.chr_701G548.1
R511	-1000	1000	NAD+3PG<==>H+NADH+PHP	Phosphoglycerate dehydrogenase	http://identifiers.org/kegg.reaction/R01513	Aspni_transcript.chr_101G295.1 OR Aspni_transcript.chr_201G237.2 OR Aspni_transcript.chr_201G237.1 OR Aspni_transcript.chr_202G672.1 OR Aspni_transcript.chr_301G263.1 OR Aspni_transcript.chr_304G54.1 OR Aspni_transcript.chr_304G393.1 OR Aspni_transcript.chr_304G410.1 OR Aspni_transcript.chr_501G319.1 OR Aspni_transcript.chr_601G410.1 OR Aspni_transcript.chr_701G138.1 OR Aspni_transcript.chr_701G6…
R512	0	1000	PHP+GLU-->AKG+3PSER	Phosphoserine transaminase	http://identifiers.org/kegg.reaction/R04173	Aspni_transcript.chr_402G89.1
R513	0	1000	H2O+3PSER-->PI+SER	Phosphoserine phosphatase	http://identifiers.org/kegg.reaction/R00582	Aspni_transcript.chr_701G855.1
R514	-1000	1000	THF+SER<==>H2O+GLY+METTHF	Glycine hydroxymethyltransferase/serine hydroxymethyltransferase	http://identifiers.org/kegg.reaction/R00945	Aspni_transcript.chr_302G51.1 OR Aspni_transcript.chr_502G351.1
R515	-1000	1000	GLY+ACAL<==>THR	Threonine aldolase	http://identifiers.org/kegg.reaction/R00751	Aspni_transcript.chr_304G312.1 OR Aspni_transcript.chr_601G99.1
R516	0	1000	THR+NAD+H2O-->GLY+AC+NADH	Threonine dehydrogenase	http://identifiers.org/kegg.reaction/R01465	Aspni_transcript.chr_101G504.2 OR Aspni_transcript.chr_101G504.1 OR Aspni_transcript.chr_202G359.1 OR Aspni_transcript.chr_302G369.2 OR Aspni_transcript.chr_401G588.1 OR Aspni_transcript.chr_501G18.1 OR Aspni_transcript.chr_501G57.2
R517	0	1000	ATP+HSER-->H+ADP+PHSER	Homoserine kinase	http://identifiers.org/kegg.reaction/R01771	Aspni_transcript.chr_501G288.1
R518	0	1000	H2O+PHSER-->PI+THR	Threonine synthase	http://identifiers.org/kegg.reaction/R01466	Aspni_transcript.chr_502G315.1 OR Aspni_transcript.chr_502G315.2
R519	0	1000	GLY+THF+NAD-->METTHF+NADH+CO2+NH3	Aminomethyltransferase (2.1.2.10, 1.4.4.2 and 1.8.1.4 lumped)	http://identifiers.org/kegg.reaction/R01221	Aspni_transcript.chr_102G126.1 OR Aspni_transcript.chr_302G577.1 OR Aspni_transcript.chr_304G259.1 OR Aspni_transcript.chr_401G567.1 OR Aspni_transcript.chr_802G271.1
R520	0	1000	ASP+ATP-->ADP+BASP	Aspartate kinase	http://identifiers.org/kegg.reaction/R00480	Aspni_transcript.chr_501G314.1
R521	0	1000	H+NADPH+BASP-->NADP+PI+ASPSA	Aspartic beta semi-aldehyde dehydrogenase, aspartate semialdehyde dehydrogenase	http://identifiers.org/kegg.reaction/R02291	Aspni_transcript.chr_701G842.1
R522	0	1000	H+NADH+ASPSA-->NAD+HSER	Homoserine dehydrogenase I	http://identifiers.org/kegg.reaction/R01773	Aspni_transcript.chr_402G676.1
R523	-1000	1000	ALA+GLX<==>PYR+GLY	Alanine-glyoxylate transaminase	http://identifiers.org/kegg.reaction/R00369	Aspni_transcript.chr_802G89.1
R524	0	1000	GLYm+HPLYSm-->HPSAMLYSm+CO2m	Aminomethyltransferase (2.1.2.10, 1.4.4.2 and 1.8.1.4 lumped)	http://identifiers.org/kegg.reaction/R03425	Aspni_transcript.chr_102G126.1
R525	-1000	1000	HPSAMLYSm+THFm+Hm<==>NH3m+METTHFm+DHPLYSm	Glycine hydroxymethyltransferase/serine hydroxymethyltransferase	http://identifiers.org/kegg.reaction/R04125	Aspni_transcript.chr_304G259.1 OR Aspni_transcript.chr_802G271.1
R526	-1000	1000	Hm+NADHm+HPLYSm<==>NADm+DHPLYSm	Glycine dehydrogenase (decarboxylating) / glycine decarboxylase complex (P-subunit), glycine synthase (P-subunit), glycine cleavage system (P-subunit)	http://identifiers.org/kegg.reaction/R03815	Aspni_transcript.chr_302G577.1 OR Aspni_transcript.chr_401G567.1
R527	0	1000	SER-->NH3+PYR	L-Serine ammonia-lyase	http://identifiers.org/kegg.reaction/R00220	Aspni_transcript.chr_101G300.1 OR Aspni_transcript.chr_303G77.1 OR Aspni_transcript.chr_602G235.1 OR Aspni_transcript.chr_602G264.1
R528	0	1000	THR-->NH3+OBUT	Threonine dehydratase	http://identifiers.org/kegg.reaction/R00996	Aspni_transcript.chr_101G300.1 OR Aspni_transcript.chr_303G77.1 OR Aspni_transcript.chr_602G235.1 OR Aspni_transcript.chr_602G264.1
R529	0	1000	THRm-->NH3m+OBUTm	Threonine dehydratase	http://identifiers.org/kegg.reaction/R00996	Aspni_transcript.chr_101G300.1 OR Aspni_transcript.chr_303G77.1 OR Aspni_transcript.chr_602G235.1 OR Aspni_transcript.chr_602G264.1
R530	-1000	1000	ATP+R5P<==>H+AMP+PRPP	Ribose-phosphate pyrophosphokinase	http://identifiers.org/kegg.reaction/R01049	Aspni_transcript.chr_401G161.1 OR Aspni_transcript.chr_402G867.1 OR Aspni_transcript.chr_602G551.1
R531	0	1000	ATP+PRPP-->H+PPI+PRBATP	ATP phosphoribosyltransferase	http://identifiers.org/kegg.reaction/R01071	Aspni_transcript.chr_201G100.1
R532	0	1000	H2O+PRBATP-->2*H+PPI+PRBAMP	phosphoribosyl-ATP diphosphatase	http://identifiers.org/kegg.reaction/R04035	Aspni_transcript.chr_202G1183.1
R533	0	1000	H2O+PRBAMP-->PRFP	phosphoribosyl-AMP cyclohydrolase	http://identifiers.org/kegg.reaction/R04037	Aspni_transcript.chr_202G1183.1
R534	0	1000	H+PRFP-->PRLP	1-(5-phosphoribosyl)-5-[(5-phosphoribosylamino)methylideneamino]imidazole-4-carboxamide isomerase	http://identifiers.org/kegg.reaction/R04640	Aspni_transcript.chr_501G241.1
R535	-1000	1000	GLN+PRLP<==>GLU+2*H+AICAR+DIMGP	Glutamine amidotransferase:cyclase/imidazole glycerol phosphate synthase	http://identifiers.org/kegg.reaction/R04558	Aspni_transcript.chr_402G1342.1
R536	0	1000	DIMGP-->H2O+IMACP	Imidazoleglycerol-phosphate dehydratase	http://identifiers.org/kegg.reaction/R03457	Aspni_transcript.chr_304G73.1
R537	0	1000	GLU+IMACP-->AKG+HISOLP	Histidinol-phosphate aminotransferase	http://identifiers.org/kegg.reaction/R03243	Aspni_transcript.chr_202G1121.1 OR Aspni_transcript.chr_401G773.1 OR Aspni_transcript.chr_602G484.1
R538	0	1000	H2O+HISOLP-->PI+HISOL	Histidinol phosphatase	http://identifiers.org/kegg.reaction/R03013	Aspni_transcript.chr_102G93.1
R539	0	1000	H2O+2*NAD+HISOL-->3*H+2*NADH+HIS	Histidinol dehydrogenase	http://identifiers.org/kegg.reaction/R01158, http://identifiers.org/kegg.reaction/R01163, http://identifiers.org/kegg.reaction/R03012	Aspni_transcript.chr_102G682.1 OR Aspni_transcript.chr_202G1183.1
R540	0	1000	H+HIS-->CO2+HISN	histidine decarboxylase	http://identifiers.org/kegg.reaction/R01167
R541	-1000	1000	ACCOA+HISN<==>COA+NAHISN	histamine N-acetyltransferase
R542	0	1000	2*PYRm+Hm-->CO2m+ACLACm	Acetolactate synthase	http://identifiers.org/kegg.reaction/R00006, http://identifiers.org/kegg.reaction/R03050, http://identifiers.org/kegg.reaction/R00226, http://identifiers.org/kegg.reaction/R04672	(Aspni_transcript.chr_502G460.1 OR Aspni_transcript.chr_202G885.1) AND Aspni_transcript.chr_602G162.1	Corrected to AND
R543	0	1000	Hm+NADPHm+ACLACm-->NADPm+DHVALm	Ketol-acid reductoisomerase	http://identifiers.org/kegg.reaction/R04440, http://identifiers.org/kegg.reaction/R03051, http://identifiers.org/kegg.reaction/R04439, http://identifiers.org/kegg.reaction/R05071	Aspni_transcript.chr_101G298.1
R544	0	1000	DHVALm-->H2Om+OIVALm	Dihydroxy acid dehydratase	http://identifiers.org/kegg.reaction/R04441, http://identifiers.org/kegg.reaction/R01209	Aspni_transcript.chr_102G337.1 OR Aspni_transcript.chr_304G597.1 OR Aspni_transcript.chr_401G850.1 OR Aspni_transcript.chr_401G851.1 OR Aspni_transcript.chr_601G340.1 OR Aspni_transcript.chr_701G823.1 OR Aspni_transcript.chr_801G187.1 OR Aspni_transcript.chr_801G346.1
R545	-1000	1000	GLUm+OIVALm<==>AKGm+VALm	Branched chain amino acid aminotransferase	http://identifiers.org/kegg.reaction/R01214	Aspni_transcript.chr_202G635.1 OR Aspni_transcript.chr_301G100.1 OR Aspni_transcript.chr_301G168.1 OR Aspni_transcript.chr_301G168.2 OR Aspni_transcript.chr_402G561.1 OR Aspni_transcript.chr_602G30.1 OR Aspni_transcript.chr_603G52.1
R546	0	1000	H2Om+ACCOAm+OIVALm-->Hm+COAm+2IPPMm	Alpha-isopropylmalate synthase (2-isopropylmalate synthase)	http://identifiers.org/kegg.reaction/R01213	Aspni_transcript.chr_101G13.1 OR Aspni_transcript.chr_202G1231.1 OR Aspni_transcript.chr_202G1231.2
R547	-1000	1000	2IPPMm<==>IPPMALm+H2Om	3-isopropylmalate dehydratase	http://identifiers.org/kegg.reaction/R03968	Aspni_transcript.chr_304G45.1 OR Aspni_transcript.chr_304G689.1 OR Aspni_transcript.chr_402G308.1
R548	-1000	1000	IPPMALm+H2Om<==>3IPPMm	3-isopropylmalate dehydratase	http://identifiers.org/kegg.reaction/R04001	Aspni_transcript.chr_304G45.1 OR Aspni_transcript.chr_304G689.1 OR Aspni_transcript.chr_402G308.1
R549	-1000	1000	NADm+3IPPMm<==>Hm+NADHm+OICAPm	3-isopropylmalate dehydrogenase (leu2B)	http://identifiers.org/kegg.reaction/R04426	Aspni_transcript.chr_202G312.1 OR Aspni_transcript.chr_202G833.1 OR Aspni_transcript.chr_202G1325.1 OR Aspni_transcript.chr_302G347.1 OR Aspni_transcript.chr_304G251.1 OR Aspni_transcript.chr_604G48.1
R550	-1000	1000	OICAPm+GLUm<==>AKGm+LEUm	Branched chain amino acid aminotransferase	http://identifiers.org/kegg.reaction/R01090	Aspni_transcript.chr_202G635.1 OR Aspni_transcript.chr_301G100.1 OR Aspni_transcript.chr_301G168.1 OR Aspni_transcript.chr_301G168.2 OR Aspni_transcript.chr_402G561.1 OR Aspni_transcript.chr_602G30.1 OR Aspni_transcript.chr_603G52.1
R551	-1000	1000	OICAP+GLU<==>AKG+LEU	Branched chain amino acid aminotransferase	http://identifiers.org/kegg.reaction/R01090	Aspni_transcript.chr_202G635.1 OR Aspni_transcript.chr_301G100.1 OR Aspni_transcript.chr_301G168.1 OR Aspni_transcript.chr_301G168.2 OR Aspni_transcript.chr_402G561.1 OR Aspni_transcript.chr_602G30.1 OR Aspni_transcript.chr_603G52.1
R552	0	1000	PYRm+Hm+OBUTm-->CO2m+ABUTm	Acetolactate synthase	http://identifiers.org/kegg.reaction/R08648, http://identifiers.org/kegg.reaction/R04673	(Aspni_transcript.chr_502G460.1 OR Aspni_transcript.chr_202G885.1) AND Aspni_transcript.chr_602G162.1	Corrected to AND
R553	-1000	1000	Hm+NADPHm+ABUTm<==>NADPm+DHMVAm	Ketol-acid reductoisomerase	http://identifiers.org/kegg.reaction/R05068	Aspni_transcript.chr_101G298.1
R554	0	1000	DHMVAm-->H2Om+OMVALm	Dihydroxy acid dehydratase	http://identifiers.org/kegg.reaction/R05070	Aspni_transcript.chr_102G337.1 OR Aspni_transcript.chr_304G597.1 OR Aspni_transcript.chr_401G850.1 OR Aspni_transcript.chr_401G851.1 OR Aspni_transcript.chr_601G340.1 OR Aspni_transcript.chr_701G823.1 OR Aspni_transcript.chr_801G187.1 OR Aspni_transcript.chr_801G346.1
R555	-1000	1000	GLUm+OMVALm<==>AKGm+ILEm	Branched chain amino acid aminotransferase	http://identifiers.org/kegg.reaction/R02199	Aspni_transcript.chr_202G635.1 OR Aspni_transcript.chr_301G100.1 OR Aspni_transcript.chr_301G168.1 OR Aspni_transcript.chr_301G168.2 OR Aspni_transcript.chr_402G561.1 OR Aspni_transcript.chr_602G30.1 OR Aspni_transcript.chr_603G52.1
R556	-1000	1000	OMVAL+GLU<==>AKG+ILE	Branched chain amino acid aminotransferase	http://identifiers.org/kegg.reaction/R02199	Aspni_transcript.chr_202G635.1 OR Aspni_transcript.chr_301G100.1 OR Aspni_transcript.chr_301G168.1 OR Aspni_transcript.chr_301G168.2 OR Aspni_transcript.chr_402G561.1 OR Aspni_transcript.chr_602G30.1 OR Aspni_transcript.chr_603G52.1
R557	0	1000	H2Om+AKGm+ACCOAm-->Hm+COAm+HCITm	Homocitrate synthase	http://identifiers.org/kegg.reaction/R00271	Aspni_transcript.chr_602G582.1
R558	-1000	1000	HCITm<==>HACNm+H2Om	2-methylcitrate dehydratase	http://identifiers.org/kegg.reaction/R03444
R559	-1000	1000	H2Om+HACNm<==>HICITm	Homoaconitate hydratase	http://identifiers.org/kegg.reaction/R04371	Aspni_transcript.chr_304G45.1
R560	-1000	1000	HICITm+NADm<==>OXAm+NADHm	Homoisocitrate dehydrogenase	http://identifiers.org/kegg.reaction/R04862, http://identifiers.org/kegg.reaction/R01934	Aspni_transcript.chr_304G251.1
R561	-1000	1000	OXAm<==>CO2m+AKAm	Non enzymatic reaction	http://identifiers.org/kegg.reaction/R01936, http://identifiers.org/kegg.reaction/R01934	Aspni_transcript.chr_304G251.1
R562	-1000	1000	GLUm+AKAm<==>AKGm+AMAm	2-aminoadipate transaminase	http://identifiers.org/kegg.reaction/R01939	Aspni_transcript.chr_602G516.1
R563	0	1000	2*Hm+NADPHm+AMAm-->H2Om+NADPm+AMASAm	L-aminoadipate-semialdehyde dehydrogenase	http://identifiers.org/kegg.reaction/R03103, http://identifiers.org/kegg.reaction/R04390, http://identifiers.org/kegg.reaction/R03098	Aspni_transcript.chr_602G504.1
R564	0	1000	2*Hm+NADHm+AMAm-->H2Om+NADm+AMASAm	L-aminoadipate-semialdehyde dehydrogenase	http://identifiers.org/kegg.reaction/R03102	Aspni_transcript.chr_602G504.1
R565	-1000	1000	GLUm+Hm+NADPHm+AMASAm<==>H2Om+NADPm+SACPm	Saccharopine dehydrogenase (NADP+, L-glutamate forming)	http://identifiers.org/kegg.reaction/R02315	Aspni_transcript.chr_202G1268.1 OR Aspni_transcript.chr_602G493.1
R566	-1000	1000	H2Om+NADm+SACPm<==>AKGm+Hm+NADHm+LYSm	Saccharopine dehydrogenase (NAD+, L-lysine forming)	http://identifiers.org/kegg.reaction/R00715	Aspni_transcript.chr_402G683.1
R567	0	1000	SAM+HCYS-->H+MET+SAH	Homocysteine S-methyltransferase	http://identifiers.org/kegg.reaction/R00650
R568	-1000	1000	ACCOA+HSER<==>COA+OAHSER	homoserine O-acetyltransferase	http://identifiers.org/kegg.reaction/R01776	Aspni_transcript.chr_101G188.1 OR Aspni_transcript.chr_501G153.1
R569	-1000	1000	OAHSER+CYS<==>LLCT+AC	Cystathionine gamma-synthase	http://identifiers.org/kegg.reaction/R03217	Aspni_transcript.chr_202G959.1 OR Aspni_transcript.chr_701G961.1 OR Aspni_transcript.chr_701G961.3
R570	-1000	1000	OAHSER+METH<==>MET+AC+H	O-acetylhomoserine (thiol)-lyase	http://identifiers.org/kegg.reaction/R00651	Aspni_transcript.chr_101G550.1
R571	0	1000	OAHSER+H2S-->HCYS+AC	Cysteine synthase (O-acetylhomoserine sulfhydrylase)	http://identifiers.org/kegg.reaction/R01287	Aspni_transcript.chr_101G550.1
R572	0	1000	HCYS+SER-->H2O+LLCT	Cystathionine beta-synthase	http://identifiers.org/kegg.reaction/R01290, http://identifiers.org/kegg.reaction/R01289	Aspni_transcript.chr_302G33.1
R573	-1000	1000	H2O+LLCT<==>NH3+CYS+OBUT	Cystathionine gamma-lyase	http://identifiers.org/kegg.reaction/R01001, http://identifiers.org/kegg.reaction/R08632	Aspni_transcript.chr_301G300.1 OR Aspni_transcript.chr_503G197.1 OR Aspni_transcript.chr_602G456.1
R574	0	1000	H2O+LLCT-->NH3+PYR+HCYS	Cystathionine-b-lyase	http://identifiers.org/kegg.reaction/R01286	Aspni_transcript.chr_102G100.1 OR Aspni_transcript.chr_301G300.1 OR Aspni_transcript.chr_602G456.1 OR Aspni_transcript.chr_701G961.1 OR Aspni_transcript.chr_701G961.3
R575	0	1000	HCYS+MTHF-->MET+THF	Methionine synthase	http://identifiers.org/kegg.reaction/R00946
R576	0	1000	H2O+ATP+MET-->H+PPI+PI+SAM	S-adenosylmethionine synthetase	http://identifiers.org/kegg.reaction/R00177	Aspni_transcript.chr_802G237.1
R577	0	1000	SAM+CYTS-->SAH+5MCSN	Diphthine synthase	http://identifiers.org/kegg.reaction/R04858	Aspni_transcript.chr_304G189.1 OR Aspni_transcript.chr_304G189.2
R578	0	1000	H2O+SAH-->HCYS+ADN	Adenosylhomocysteinase (S-adenosyl-l-homocysteine hydrolase)	http://identifiers.org/kegg.reaction/R00192	Aspni_transcript.chr_802G175.1
R579	0	1000	H2O+PEP+E4P-->PI+3DDAH7P	3-deoxy-7-phosphoheptulonate synthase	http://identifiers.org/kegg.reaction/R01826	Aspni_transcript.chr_201G49.1 OR Aspni_transcript.chr_202G595.1 OR Aspni_transcript.chr_602G351.1
R580	0	1000	3DDAH7P-->PI+DQT	Pentafunctional arom polypeptide (contains: 3-dehydroquinate synthase, 3-dehydroquinate dehydratase (3-dehydroquinase), shikimate 5-dehydrogenase, shikimate kinase, and EPSP synthase)	http://identifiers.org/kegg.reaction/R03083	Aspni_transcript.chr_802G625.1
R581	0	1000	DQT-->H2O+DHSK	Catabolic 3-dehydroquinase (3-dehydroquinate dehydratase)	http://identifiers.org/kegg.reaction/R03084	Aspni_transcript.chr_601G550.1 OR Aspni_transcript.chr_602G72.1 OR Aspni_transcript.chr_802G350.1 OR Aspni_transcript.chr_802G352.1 OR Aspni_transcript.chr_802G625.1
R582	-1000	1000	QT+NAD<==>DQT+NADH+H	Quinate 5-dehydrogenase	http://identifiers.org/kegg.reaction/R01872	Aspni_transcript.chr_601G270.1 OR Aspni_transcript.chr_601G550.1 OR Aspni_transcript.chr_603G10.1 OR Aspni_transcript.chr_603G12.1 OR Aspni_transcript.chr_603G13.1 OR Aspni_transcript.chr_802G352.1 OR Aspni_transcript.chr_802G625.1
R583	0	1000	H+NADH+DHSK-->NAD+SME	Quinate 5-dehydrogenase	http://identifiers.org/kegg.reaction/R06847	Aspni_transcript.chr_601G270.1 OR Aspni_transcript.chr_601G550.1 OR Aspni_transcript.chr_603G10.1 OR Aspni_transcript.chr_603G12.1 OR Aspni_transcript.chr_603G13.1 OR Aspni_transcript.chr_802G352.1 OR Aspni_transcript.chr_802G625.1
R584	0	1000	H+NADPH+DHSK-->NADP+SME	dehydroshikimate dehydrogenase	http://identifiers.org/kegg.reaction/R02413	Aspni_transcript.chr_601G270.1 OR Aspni_transcript.chr_601G550.1 OR Aspni_transcript.chr_603G10.1 OR Aspni_transcript.chr_603G12.1 OR Aspni_transcript.chr_603G13.1 OR Aspni_transcript.chr_802G352.1 OR Aspni_transcript.chr_802G625.1
R585	0	1000	ATP+SME-->H+ADP+SME3P	Shikimate kinase I, II	http://identifiers.org/kegg.reaction/R02412	Aspni_transcript.chr_802G625.1
R586	0	1000	PEP+SME3P-->PI+3PSME	3-phosphoshikimate-1-carboxyvinyltransferase	http://identifiers.org/kegg.reaction/R03460	Aspni_transcript.chr_802G625.1
R587	0	1000	3PSME-->PI+CHOR	Chorismate synthase	http://identifiers.org/kegg.reaction/R01714	Aspni_transcript.chr_801G512.1
R588	0	1000	CHOR-->PHEN	Chorismate mutase	http://identifiers.org/kegg.reaction/R01715	Aspni_transcript.chr_102G567.1
R589	0	1000	PHEN-->CO2+H2O+PHPYR	Prephenate dehydratase	http://identifiers.org/kegg.reaction/R01373	Aspni_transcript.chr_501G296.1
R590	-1000	1000	PHPYR+GLU<==>AKG+PHE	Phenylalanine:alpha-ketoglutarate aminotransferase	http://identifiers.org/kegg.reaction/R00694	Aspni_transcript.chr_101G159.1 OR Aspni_transcript.chr_202G1121.1 OR Aspni_transcript.chr_302G448.1 OR Aspni_transcript.chr_401G773.1 OR Aspni_transcript.chr_402G515.1 OR Aspni_transcript.chr_502G579.1 OR Aspni_transcript.chr_502G579.2 OR Aspni_transcript.chr_601G93.1 OR Aspni_transcript.chr_602G484.1 OR Aspni_transcript.chr_602G592.1
R591	0	1000	NADP+PHEN-->CO2+NADPH+4HPP	Prephenate dehydrogenase (NADP+)	http://identifiers.org/kegg.reaction/R01730	Aspni_transcript.chr_402G559.2 OR Aspni_transcript.chr_402G559.3 OR Aspni_transcript.chr_402G559.1
R592	-1000	1000	4HPP+GLU<==>AKG+TYR	L-tyrosine:2-oxoglutarate aminotransferase	http://identifiers.org/kegg.reaction/R00734	Aspni_transcript.chr_101G159.1 OR Aspni_transcript.chr_202G1121.1 OR Aspni_transcript.chr_302G448.1 OR Aspni_transcript.chr_401G773.1 OR Aspni_transcript.chr_402G515.1 OR Aspni_transcript.chr_502G579.1 OR Aspni_transcript.chr_502G579.2 OR Aspni_transcript.chr_601G93.1 OR Aspni_transcript.chr_602G484.1 OR Aspni_transcript.chr_602G592.1
R593	0	0	4HPP+GLU<==>AKG+TYR	Aspartate transaminase	http://identifiers.org/kegg.reaction/R00734	Aspni_transcript.chr_101G159.1 OR Aspni_transcript.chr_202G1121.1 OR Aspni_transcript.chr_302G448.1 OR Aspni_transcript.chr_401G773.1 OR Aspni_transcript.chr_402G515.1 OR Aspni_transcript.chr_502G579.1 OR Aspni_transcript.chr_502G579.2 OR Aspni_transcript.chr_601G93.1 OR Aspni_transcript.chr_602G484.1 OR Aspni_transcript.chr_602G592.1
R594	0	0	4HPP+GLU<==>AKG+TYR	Aspartate transaminase	http://identifiers.org/kegg.reaction/R00734	Aspni_transcript.chr_101G159.1 OR Aspni_transcript.chr_202G1121.1 OR Aspni_transcript.chr_302G448.1 OR Aspni_transcript.chr_401G773.1 OR Aspni_transcript.chr_402G515.1 OR Aspni_transcript.chr_502G579.1 OR Aspni_transcript.chr_502G579.2 OR Aspni_transcript.chr_601G93.1 OR Aspni_transcript.chr_602G484.1 OR Aspni_transcript.chr_602G592.1
R595	0	0	4HPP+GLU<==>AKG+TYR	Aspartate transaminase	http://identifiers.org/kegg.reaction/R00734	Aspni_transcript.chr_101G159.1 OR Aspni_transcript.chr_202G1121.1 OR Aspni_transcript.chr_302G448.1 OR Aspni_transcript.chr_401G773.1 OR Aspni_transcript.chr_402G515.1 OR Aspni_transcript.chr_502G579.1 OR Aspni_transcript.chr_502G579.2 OR Aspni_transcript.chr_601G93.1 OR Aspni_transcript.chr_602G484.1 OR Aspni_transcript.chr_602G592.1
R596	0	1000	GLN+CHOR-->GLU+PYR+H+AN	Anthranilate synthase (trpC)	http://identifiers.org/kegg.reaction/R00986, http://identifiers.org/kegg.reaction/R00985	Aspni_transcript.chr_601G220.1 OR Aspni_transcript.chr_802G125.1 OR Aspni_transcript.chr_802G556.1 OR Aspni_transcript.chr_802G967.1
R597	0	1000	PRPP+AN-->H+PPI+NPRAN	Anthranilate phosphoribosyl transferase	http://identifiers.org/kegg.reaction/R01073	Aspni_transcript.chr_202G696.1 OR Aspni_transcript.chr_202G696.2
R598	0	1000	NPRAN-->CPAD5P	N-(5'-phosphoribosyl)-anthranilate isomerase (trpC)	http://identifiers.org/kegg.reaction/R03509	Aspni_transcript.chr_802G556.1
R599	0	1000	H+CPAD5P-->H2O+CO2+IGP	Indoleglycerol phosphate synthase (trpC)	http://identifiers.org/kegg.reaction/R03508	Aspni_transcript.chr_802G556.1
R600	0	1000	SER+IGP-->H2O+TRP+T3P1	Tryptophan synthetase	http://identifiers.org/kegg.reaction/R02722	Aspni_transcript.chr_301G141.1 OR Aspni_transcript.chr_402G197.1 OR Aspni_transcript.chr_502G311.1
R601	0	1000	GLU+NADH+2*H-->NAD+GLUGSAL+2*H2O	1-pyrroline-5-carboxylate dehydrogenase	http://identifiers.org/kegg.reaction/R00245	Aspni_transcript.chr_401G415.1 OR Aspni_transcript.chr_402G216.1 OR Aspni_transcript.chr_701G548.1
R602	0	1000	GLU+NADH+H-->P5C+NAD+2*H2O	1-pyrroline-5-carboxylate dehydrogenase	http://identifiers.org/kegg.reaction/R00707	Aspni_transcript.chr_401G415.1 OR Aspni_transcript.chr_402G216.1 OR Aspni_transcript.chr_701G548.1
R603	0	1000	GLU+NADPH+H-->P5C+NADP+2*H2O	1-pyrroline-5-carboxylate dehydrogenase	http://identifiers.org/kegg.reaction/R00708	Aspni_transcript.chr_401G415.1 OR Aspni_transcript.chr_402G216.1 OR Aspni_transcript.chr_701G548.1
R604	-1000	1000	GLUGSAL<==>H2O+H+P5C	Non enzymatic reaction	http://identifiers.org/kegg.reaction/R00668	Aspni_transcript.chr_202G964.1 OR Aspni_transcript.chr_302G295.1 OR Aspni_transcript.chr_602G402.1 OR Aspni_transcript.chr_701G732.1
R605	-1000	1000	2*H+NADPH+P5C<==>PRO+NADP	Pyrroline-5-carboxylate reductase	http://identifiers.org/kegg.reaction/R01251	Aspni_transcript.chr_202G191.1 OR Aspni_transcript.chr_401G423.1 OR Aspni_transcript.chr_602G286.1
R606	0	1000	GLU+ATP-->ADP+GLUP	Gamma-glutamyl kinase, glutamate kinase	http://identifiers.org/kegg.reaction/R00239	Aspni_transcript.chr_302G18.1
R607	0	1000	NADm+PROm-->2*Hm+NADHm+P5Cm	Proline dehydrogenase	http://identifiers.org/kegg.reaction/R01248	Aspni_transcript.chr_202G191.1 OR Aspni_transcript.chr_401G423.1 OR Aspni_transcript.chr_602G286.1
R608	-1000	1000	GLUGSALm<==>P5Cm+H2O+H	Non enzymatic reaction
R609	0	0	2*H2O+NAD+P5C-->GLU+H+NADH	1-pyrroline-5-carboxylate dehydrogenase	http://identifiers.org/kegg.reaction/R00707	Aspni_transcript.chr_401G415.1 OR Aspni_transcript.chr_402G216.1 OR Aspni_transcript.chr_701G548.1
R610	0	1000	ASP-->CO2+BALA	Aspartate alpha-decarboxylase	http://identifiers.org/kegg.reaction/R00489	Aspni_transcript.chr_304G425.2 OR Aspni_transcript.chr_304G425.1 OR Aspni_transcript.chr_402G616.1 OR Aspni_transcript.chr_602G581.1 OR Aspni_transcript.chr_802G795.1
R611	-1000	1000	BALA+AKG<==>MSA+GLU	4-aminobutyrate aminotransferase / (S)-3-amino-2-methylpropionate transaminase	http://identifiers.org/kegg.reaction/R00908	Aspni_transcript.chr_501G182.1
R612	-1000	1000	DSAM+SPMD<==>MTA+SPERE+H	spermidine synthase	http://identifiers.org/kegg.reaction/R02869
R613	-1000	1000	SPERE+O2+H2O<==>SPMD+APROA+H2O2	polyamine oxidase	http://identifiers.org/kegg.reaction/R09076
R614	-1000	1000	SPMD+O2+H2O<==>13DMPP+4ABUTN+H2O2	polyamine oxidase	http://identifiers.org/kegg.reaction/R01914
R615	-1000	1000	13DMPP+O2+H2O<==>APROA+NH3+H2O2	primary-amine oxidase	http://identifiers.org/kegg.reaction/R03139	Aspni_transcript.chr_101G108.1 OR Aspni_transcript.chr_201G64.1 OR Aspni_transcript.chr_201G64.2 OR Aspni_transcript.chr_401G532.1 OR Aspni_transcript.chr_402G1011.1 OR Aspni_transcript.chr_501G110.1 OR Aspni_transcript.chr_601G56.1
R616	0	1000	APROA+NAD+H2O-->BALA+NADH+2*H	aldehyde dehydrogenase (NAD+)	http://identifiers.org/kegg.reaction/R00904	Aspni_transcript.chr_401G54.1 OR Aspni_transcript.chr_501G75.1 OR Aspni_transcript.chr_602G340.1 OR Aspni_transcript.chr_802G667.1 OR Aspni_transcript.chr_802G1140.1
R617	0	1000	APROA+NADP+H2O-->BALA+NADPH+2*H	aldehyde dehydrogenase (NAD(P)+)	http://identifiers.org/kegg.reaction/R00904	Aspni_transcript.chr_401G54.1 OR Aspni_transcript.chr_501G75.1 OR Aspni_transcript.chr_602G340.1 OR Aspni_transcript.chr_802G667.1 OR Aspni_transcript.chr_802G1140.1
R618	0	1000	APROP+2*H2O-->ALA+NH3	Nitrilase	http://identifiers.org/kegg.reaction/R03542	Aspni_transcript.chr_202G1135.1 OR Aspni_transcript.chr_202G1357.1 OR Aspni_transcript.chr_301G289.1 OR Aspni_transcript.chr_502G50.1 OR Aspni_transcript.chr_801G124.1 OR Aspni_transcript.chr_802G805.1 OR Aspni_transcript.chr_802G1149.1
R619	0	1000	ACYBUT+2*H2O-->GLU+NH3	Nitrilase	http://identifiers.org/kegg.reaction/R01887	Aspni_transcript.chr_202G1135.1 OR Aspni_transcript.chr_202G1357.1 OR Aspni_transcript.chr_301G289.1 OR Aspni_transcript.chr_502G50.1 OR Aspni_transcript.chr_801G124.1 OR Aspni_transcript.chr_802G805.1 OR Aspni_transcript.chr_802G1149.1
R620	0	1000	CYS+GLU+ATP-->GC+PI+ADP+H	L-glutamate:L-cysteine gamma-ligase (ADP-forming)	http://identifiers.org/kegg.reaction/R00894	Aspni_transcript.chr_402G910.1 OR Aspni_transcript.chr_802G108.1 OR Aspni_transcript.chr_802G109.1
R621	0	1000	GLY+GC+ATP-->RGT+PI+ADP+H	gamma-L-glutamyl-L-cysteine:glycine ligase (ADP-forming)	http://identifiers.org/kegg.reaction/R00497	Aspni_transcript.chr_101G219.1 OR Aspni_transcript.chr_202G1275.1
R622	0	1000	H2O+RGT-->CGLY+GLU	gamma-glutamyltranspeptidase	http://identifiers.org/kegg.reaction/R00494	Aspni_transcript.chr_201G129.1
R623	0	1000	5OPRO+ATP+2*H2O-->ADP+GLU+PI+H	5-oxo-L-proline amidohydrolase (ATP-hydrolysing)	http://identifiers.org/kegg.reaction/R00251	Aspni_transcript.chr_201G193.2 OR Aspni_transcript.chr_201G193.1 OR Aspni_transcript.chr_202G683.1 OR Aspni_transcript.chr_302G273.1 OR Aspni_transcript.chr_601G8.1 OR Aspni_transcript.chr_802G115.1 OR Aspni_transcript.chr_802G1071.1
R624	0	1000	NADPH+OGT-->NADP+2*RGT	glutathione:NADP+ oxidoreductase	http://identifiers.org/kegg.reaction/R00115	Aspni_transcript.chr_601G264.1
R625	0	1000	CGLY+H2O-->GLY+CYS	L-cysteinylglycine dipeptidase	http://identifiers.org/kegg.reaction/R00899
R626	0	1000	2*RGT+H2O2-->OGT+2*H2O	glutathione:hydrogen-peroxide oxidoreductase	http://identifiers.org/kegg.reaction/R00274	Aspni_transcript.chr_402G756.1
R627	0	1000	GC-->5OPRO+CYS	gamma-glutamylcyclotransferase
R628	0	1000	H2O+GLN+PRPP-->GLU+H+PPI+PRAM	Phosphoribosylpyrophosphate amidotransferase/amidophosphoribosyltransferase	http://identifiers.org/kegg.reaction/R01072	Aspni_transcript.chr_304G188.1
R629	0	1000	GLY+ATP+PRAM-->H+PI+ADP+GAR	Glycinamide ribotide synthetase and aminoimidazole ribotide synthetase/phosphoribosylamine-glycine ligase	http://identifiers.org/kegg.reaction/R04144	Aspni_transcript.chr_304G71.1
R630	0	1000	FTHF+GAR-->H+THF+FGAR	Phosphoribosylglycinamide formyltransferase	http://identifiers.org/kegg.reaction/R04325	Aspni_transcript.chr_202G1099.1 OR Aspni_transcript.chr_402G252.2 OR Aspni_transcript.chr_402G252.1
R631	0	1000	H2O+GLN+ATP+FGAR-->GLU+H+PI+ADP+FGAM	5'-phosphoribosylformyl glycinamidine synthetase	http://identifiers.org/kegg.reaction/R04463	Aspni_transcript.chr_402G926.1
R632	0	1000	ATP+FGAM-->H+PI+ADP+AIR	Phosphoribosylformylglycinamide cyclo-ligase	http://identifiers.org/kegg.reaction/R04208	Aspni_transcript.chr_304G71.1
R633	-1000	1000	CO2+AIR<==>H+CAIR	Phosphoribosylaminoimidazole carboxylase (Ade2 homolog)	http://identifiers.org/kegg.reaction/R04209	Aspni_transcript.chr_202G779.1
R634	-1000	1000	ASP+ATP+CAIR<==>2*H+PI+ADP+SAICAR	Phosphoribosyl amino imidazolesuccinocarbozamide synthetase (Ade1 homolog)	http://identifiers.org/kegg.reaction/R04591	Aspni_transcript.chr_701G876.1
R635	-1000	1000	SAICAR<==>FUM+AICAR	5'-phosphoribosyl-4-(N-succinocarboxamide)-5-aminoimidazole lyase	http://identifiers.org/kegg.reaction/R04559	Aspni_transcript.chr_102G150.1 OR Aspni_transcript.chr_202G308.1 OR Aspni_transcript.chr_402G386.1
R636	-1000	1000	AICAR+FTHF<==>THF+PRFICA	5-aminoimidazole-4-carboxamide ribonucleotide (AICAR) transformylase / IMP cyclohydrolase	http://identifiers.org/kegg.reaction/R04560	Aspni_transcript.chr_602G213.1
R637	-1000	1000	PRFICA<==>H2O+IMP	5-aminoimidazole-4-carboxamide ribonucleotide (AICAR) transformylase / IMP cyclohydrolase	http://identifiers.org/kegg.reaction/R01127	Aspni_transcript.chr_602G213.1
R638	0	1000	ASP+GTP+IMP-->2*H+PI+GDP+ASUC	Adenylosuccinate synthetase	http://identifiers.org/kegg.reaction/R01135	Aspni_transcript.chr_202G1304.1
R639	0	1000	ASUC-->AMP+FUM	5'-phosphoribosyl-4-(N-succinocarboxamide)-5-aminoimidazole lyase	http://identifiers.org/kegg.reaction/R01083	Aspni_transcript.chr_102G150.1 OR Aspni_transcript.chr_202G308.1 OR Aspni_transcript.chr_402G386.1
R640	0	1000	H+ATP+AMP-->2*ADP	Adenylate kinase	http://identifiers.org/kegg.reaction/R00127	Aspni_transcript.chr_201G41.1 OR Aspni_transcript.chr_202G465.1 OR Aspni_transcript.chr_401G868.1 OR Aspni_transcript.chr_501G309.1
R641	0	1000	AMP+H+H2O-->IMP+NH3	Adenosine monophosphate deaminase	http://identifiers.org/kegg.reaction/R00181	Aspni_transcript.chr_601G564.1
R642	0	1000	ADP+RTHIO-->H2O+OTHIO+DADP	Ribonucleotide reductase	http://identifiers.org/kegg.reaction/R02017	Aspni_transcript.chr_102G650.1 AND Aspni_transcript.chr_602G101.1	Corrected to AND
R643	-1000	1000	ATP+H+DAMP<==>ADP+DADP	Adenylate kinase, dAMP kinase	http://identifiers.org/kegg.reaction/R01547	Aspni_transcript.chr_201G41.1 OR Aspni_transcript.chr_202G465.1 OR Aspni_transcript.chr_401G868.1 OR Aspni_transcript.chr_501G309.1
R644	-1000	1000	ATP+DADP<==>ADP+DATP	Nucleoside-diphosphate kinase	http://identifiers.org/kegg.reaction/R01137	Aspni_transcript.chr_101G468.1
R645	0	1000	H2O+NAD+IMP-->H+NADH+XMP	Inosine-5'-monophosphate dehydrogenase	http://identifiers.org/kegg.reaction/R01130	Aspni_transcript.chr_401G674.1
R646	0	1000	H2O+GLN+ATP+XMP-->GLU+3*H+AMP+PPI+GMP	GMP synthase	http://identifiers.org/kegg.reaction/R01231, http://identifiers.org/kegg.reaction/R01230	Aspni_transcript.chr_402G1311.1 OR Aspni_transcript.chr_802G679.1
R647	0	0	ATP+H+GMP<==>ADP+GDP	Guanylate kinase	http://identifiers.org/kegg.reaction/R00332	Aspni_transcript.chr_202G677.1 OR Aspni_transcript.chr_802G17.1
R648	-1000	1000	ATP+GDP<==>ADP+GTP	Nucleoside-diphosphate kinase	http://identifiers.org/kegg.reaction/R00330	Aspni_transcript.chr_101G468.1
R649	0	0	H+AMP+GTP<==>ADP+GDP	Adenylate kinase	http://identifiers.org/ec-code/2.7.4.3	Aspni_transcript.chr_201G41.1 OR Aspni_transcript.chr_202G465.1 OR Aspni_transcript.chr_401G868.1 OR Aspni_transcript.chr_501G309.1
R650	0	1000	RTHIO+GDP-->H2O+OTHIO+DGDP	Ribonucleotide reductase	http://identifiers.org/kegg.reaction/R02019	Aspni_transcript.chr_102G650.1 AND Aspni_transcript.chr_602G101.1	Corrected to AND
R651	-1000	1000	ATP+DGDP<==>ADP+DGTP	Nucleoside-diphosphate kinase	http://identifiers.org/kegg.reaction/R01857	Aspni_transcript.chr_101G468.1
R652	-1000	1000	ADP+DGDP<==>ATP+H+DGMP	Guanylate kinase	http://identifiers.org/kegg.reaction/R02090	Aspni_transcript.chr_202G677.1 OR Aspni_transcript.chr_802G17.1
R653	-1000	1000	AMP+ITP<==>ADP+IDP	Adenylate kinase	http://identifiers.org/ec-code/2.7.4.3	Aspni_transcript.chr_201G41.1 OR Aspni_transcript.chr_202G465.1 OR Aspni_transcript.chr_401G868.1 OR Aspni_transcript.chr_501G309.1
R654	0	1000	IDP+H2O-->IMP+PI	Inosine diphosphatase	http://identifiers.org/kegg.reaction/R00961
R655	-1000	1000	DATP+H+GMP<==>DADP+GDP	Guanylate kinase	http://identifiers.org/ec-code/2.7.4.8	Aspni_transcript.chr_202G677.1 OR Aspni_transcript.chr_802G17.1
R656	0	1000	H2O+AMP-->PI+ADN	5'-nucleotidase	http://identifiers.org/kegg.reaction/R00183	Aspni_transcript.chr_801G334.1
R657	-1000	1000	AMP+H2O<==>AD+R5P	AMP nucleosidase
R658	0	1000	ADN+H2O-->AD+RIB	Purine nucleoside hydrolase	http://identifiers.org/kegg.reaction/R01245	Aspni_transcript.chr_801G376.1 OR Aspni_transcript.chr_802G358.1
R659	0	1000	ADN+H2O-->INS+NH3	Adenosine deaminase	http://identifiers.org/kegg.reaction/R01560	Aspni_transcript.chr_302G217.1 OR Aspni_transcript.chr_502G343.2 OR Aspni_transcript.chr_801G274.1 OR Aspni_transcript.chr_802G576.2 OR Aspni_transcript.chr_802G576.1
R660	0	1000	H2O+H+AD-->NH3+HYXN	Adenine deaminase	http://identifiers.org/kegg.reaction/R01244	Aspni_transcript.chr_302G217.1
R661	0	1000	H2O+DAMP-->PI+DA	5'-nucleotidase	http://identifiers.org/kegg.reaction/R02088	Aspni_transcript.chr_801G334.1
R662	-1000	1000	DA+PI<==>AD+DR1P	Purine nucleotide phosphorylase, xanthosine phosphorylase	http://identifiers.org/kegg.reaction/R02557	Aspni_transcript.chr_304G4.1
R663	0	1000	H2O+H+DA-->NH3+DIN	Adenine deaminase/adenosine deaminase	http://identifiers.org/kegg.reaction/R02556	Aspni_transcript.chr_302G217.1 OR Aspni_transcript.chr_502G343.2 OR Aspni_transcript.chr_801G274.1 OR Aspni_transcript.chr_802G576.2 OR Aspni_transcript.chr_802G576.1
R664	0	1000	ATP+DA-->ADP+DAMP+H	ATP:deoxyadenosine 5'-phosphotransferase
R665	-1000	1000	PI+DIN<==>HYXN+DR1P	Purine nucleotide phosphorylase, xanthosine phosphorylase	http://identifiers.org/kegg.reaction/R02748	Aspni_transcript.chr_304G4.1
R666	0	1000	H2O+IMP-->INS+PI	5'-nucleotidase	http://identifiers.org/kegg.reaction/R01126	Aspni_transcript.chr_801G119.1 OR Aspni_transcript.chr_801G334.1
R667	0	1000	IMP+H2O-->HYXN+R5P	purine nucleosidase
R668	0	1000	INS+PI-->HYXN+R1P	Purine nucleotide phosphorylase, xanthosine phosphorylase	http://identifiers.org/kegg.reaction/R01863	Aspni_transcript.chr_304G4.1
R669	0	1000	INS+H2O-->HYXN+RIB	Purine nucleosidase/purine nucleoside hydrolase	http://identifiers.org/kegg.reaction/R01770	Aspni_transcript.chr_801G376.1 OR Aspni_transcript.chr_802G358.1
R670	0	1000	H2O+NAD+HYXN-->H+NADH+XAN	Xanthine dehydrogenase	http://identifiers.org/kegg.reaction/R01768	Aspni_transcript.chr_601G107.1 OR Aspni_transcript.chr_602G506.1
R671	0	0	H2O+NAD+HYXN-->H+NADH+XAN	Xanthine dehydrogenase	http://identifiers.org/kegg.reaction/R01768	Aspni_transcript.chr_601G107.1 OR Aspni_transcript.chr_602G506.1
R672	0	1000	GMP+H2O-->GSN+PI	5'-nucleotidase	http://identifiers.org/kegg.reaction/R01227	Aspni_transcript.chr_801G334.1
R673	0	1000	GN+R5P-->GSN+PI	purine nucleosidase	http://identifiers.org/kegg.reaction/R02147	Aspni_transcript.chr_304G4.1
R674	0	1000	GSN+H2O-->GN+RIB	Purine nucleosidase/purine nucleoside hydrolase	http://identifiers.org/kegg.reaction/R01677	Aspni_transcript.chr_801G376.1 OR Aspni_transcript.chr_802G358.1
R675	-1000	1000	GN+H2O<==>XAN+NH3	Guanine aminohydrolase	http://identifiers.org/kegg.reaction/R01676	Aspni_transcript.chr_102G125.1 OR Aspni_transcript.chr_102G288.1 OR Aspni_transcript.chr_402G63.1 OR Aspni_transcript.chr_701G110.1
R676	0	1000	DGMP+H2O-->DG+PI	5'-nucleotidase	http://identifiers.org/kegg.reaction/R01968	Aspni_transcript.chr_801G334.1
R677	-1000	1000	DG+PI<==>GN+DR1P	Purine nucleotide phosphorylase, xanthosine phosphorylase	http://identifiers.org/kegg.reaction/R01969	Aspni_transcript.chr_304G4.1
R678	0	1000	XMP+H2O-->PI+XTSINE	5'-nucleotidase	http://identifiers.org/kegg.reaction/R02719	Aspni_transcript.chr_801G334.1
R679	-1000	1000	PI+XTSINE<==>XAN+R1P	Purine nucleotide phosphorylase, xanthosine phosphorylase	http://identifiers.org/kegg.reaction/R02297	Aspni_transcript.chr_304G4.1
R680	-1000	1000	XAN+O2+H2O<==>URIC+H2O2+H	Xanthine dehydrogenase (purine hydroxylase I)	http://identifiers.org/kegg.reaction/R02107
R681	0	0	XAN+O2+H2O<==>URIC+H2O2+H	Xanthine dehydrogenase (purine hydroxylase I)	http://identifiers.org/kegg.reaction/R02107
R682	-1000	1000	URICp+O2p+H2Op<==>HIURp+H2O2p	Uricase	http://identifiers.org/kegg.reaction/R02106	Aspni_transcript.chr_402G548.1 OR Aspni_transcript.chr_601G166.1
R683	0	1000	HIUR+H2O-->ATN+CO2	Hydroxyisourate hydrolase + spontaneous conversion	http://identifiers.org/kegg.reaction/R06601	Aspni_transcript.chr_402G646.1
R684	-1000	1000	ATN+H2O<==>ATT	Allantoinase	http://identifiers.org/kegg.reaction/R02425	Aspni_transcript.chr_102G346.1
R685	-1000	1000	ATT+H2O<==>UGC+UREA	Allantoicase	http://identifiers.org/kegg.reaction/R02422	Aspni_transcript.chr_402G795.1
R686	0	1000	UGC+H2O-->GLX+2*NH3+CO2	Ureidoglycolate hydrolase	http://identifiers.org/kegg.reaction/R00469
R687	0	1000	H2O+GLN+2*ATP+CO2-->GLU+2*H+PI+2*ADP+CAP	Carbamoyl-phosphate synthetase, aspartate transcarbamylase, and glutamine amidotransferase	http://identifiers.org/kegg.reaction/R00575	(Aspni_transcript.chr_502G533.1 OR Aspni_transcript.chr_802G679.1) AND Aspni_transcript.chr_501G170.1	Corrected to AND
R688	0	1000	ASP+CAP-->H+PI+CAASP	Aspartate-carbamoyltransferase	http://identifiers.org/kegg.reaction/R01397	Aspni_transcript.chr_802G679.1
R689	-1000	1000	H2O+DOROA<==>H+CAASP	Dihydroorotase	http://identifiers.org/kegg.reaction/R01993	Aspni_transcript.chr_202G1003.1 OR Aspni_transcript.chr_802G679.1
R690	0	1000	DOROA+O2-->H2O2+OROA	Dihydroorotate dehydrogenase	http://identifiers.org/ec-code/1.3.98.1	Aspni_transcript.chr_402G270.1
R691	-1000	1000	OROA+PRPP<==>PPI+OMP+H	Orotate phosphoribosyltransferase 1	http://identifiers.org/kegg.reaction/R01870	Aspni_transcript.chr_603G28.1
R692	0	0	OMP+H-->CO2+UMP	Orotidine-5'-phosphate decarboxylase (pyrA)	http://identifiers.org/kegg.reaction/R00965	Aspni_transcript.chr_202G1329.1
R693	-1000	1000	ADP+UDP<==>ATP+UMP+H	Cytidylate kinase	http://identifiers.org/kegg.reaction/R00158	Aspni_transcript.chr_201G41.1
R694	0	1000	UTP+AMP+H-->UDP+ADP	Adenylate kinase	http://identifiers.org/kegg.reaction/R00157	Aspni_transcript.chr_202G465.1
R695	-1000	1000	UDP+ATP<==>UTP+ADP	Nucleoside-diphosphate kinase	http://identifiers.org/kegg.reaction/R00156	Aspni_transcript.chr_101G468.1
R696	0	1000	UTP+H2O-->UMP+PPI+2*H	inosine triphosphate pyrophosphatase	http://identifiers.org/kegg.reaction/R00662	Aspni_transcript.chr_202G1307.1 OR Aspni_transcript.chr_501G315.1
R697	0	1000	UTP+GLN+ATP+H2O-->GLU+CTP+ADP+PI+2*H	CTP synthase	http://identifiers.org/kegg.reaction/R00573	Aspni_transcript.chr_601G98.1
R698	0	1000	ATP+UTP+NH3-->ADP+PI+CTP+2*H	CTP synthase	http://identifiers.org/kegg.reaction/R00571	Aspni_transcript.chr_601G98.1
R699	-1000	1000	CTP+ADP<==>CDP+ATP	Nucleoside-diphosphate kinase	http://identifiers.org/kegg.reaction/R00570	Aspni_transcript.chr_101G468.1
R700	0	1000	CTP+AMP+H-->CDP+ADP	Adenylate kinase	http://identifiers.org/ec-code/2.7.4.3	Aspni_transcript.chr_201G41.1 OR Aspni_transcript.chr_202G465.1 OR Aspni_transcript.chr_401G868.1 OR Aspni_transcript.chr_501G309.1
R701	-1000	1000	ADP+CDP<==>CMP+ATP+H	Cytidylate kinase	http://identifiers.org/kegg.reaction/R00512	Aspni_transcript.chr_201G41.1 OR Aspni_transcript.chr_801G139.1
R702	0	1000	CDP+RTHIO-->DCDP+OTHIO+H2O	Ribonucleotide reductase	http://identifiers.org/kegg.reaction/R02024	Aspni_transcript.chr_102G650.1 AND Aspni_transcript.chr_602G101.1	Corrected to AND
R703	0	1000	UDP+RTHIO-->OTHIO+DUDP+H2O	Ribonucleotide reductase	http://identifiers.org/kegg.reaction/R02018	Aspni_transcript.chr_102G650.1 AND Aspni_transcript.chr_602G101.1	Corrected to AND
R704	0	1000	DUMP+METTHF-->DHF+DTMP	Thymidylate synthase	http://identifiers.org/kegg.reaction/R02101	Aspni_transcript.chr_102G64.1
R705	-1000	1000	DCDP+ATP<==>DCTP+ADP	Nucleoside-diphosphate kinase	http://identifiers.org/kegg.reaction/R02326	Aspni_transcript.chr_101G468.1
R706	-1000	1000	DCMP+ATP+H<==>ADP+DCDP	Nucleoside-phosphate kinase/ATP:UMP-CMP phosphotransferase/cytidylate kinase	http://identifiers.org/kegg.reaction/R01665	Aspni_transcript.chr_201G41.1 OR Aspni_transcript.chr_801G139.1
R707	-1000	1000	DUDP+ATP<==>DUTP+ADP	Nucleoside-diphosphate kinase	http://identifiers.org/kegg.reaction/R02331	Aspni_transcript.chr_101G468.1
R708	-1000	1000	DUMP+ATP<==>DUDP+ADP	Uridylate kinase	http://identifiers.org/kegg.reaction/R02098	Aspni_transcript.chr_101G466.1
R709	-1000	1000	DTMP+ATP+H<==>ADP+DTDP	dTMP kinase/thymidylate kinase	http://identifiers.org/kegg.reaction/R02094	Aspni_transcript.chr_101G466.1
R710	0	1000	DCMP+H2O+H-->DUMP+NH3	dCMP deaminase	http://identifiers.org/kegg.reaction/R01663	Aspni_transcript.chr_402G1341.1
R711	0	1000	DCTP+H2O+H-->DUTP+NH3	dCTP deaminase	http://identifiers.org/kegg.reaction/R02325	Aspni_transcript.chr_101G422.1
R712	-1000	1000	DTDP+ATP<==>DTTP+ADP	Nucleoside-diphosphate kinase	http://identifiers.org/kegg.reaction/R02093	Aspni_transcript.chr_101G468.1
R713	0	1000	ADPR+H2O-->AMP+R5P+2*H	ADP-ribose pyrophosphatase	http://identifiers.org/kegg.reaction/R01054	Aspni_transcript.chr_601G339.1
R714	0	1000	GTP+H2O-->GMP+PPI+2*H	inosine triphosphate pyrophosphatase	http://identifiers.org/kegg.reaction/R00426
R715	0	1000	DGTP+H2O-->DGMP+PPI+2*H	inosine triphosphate pyrophosphatase	http://identifiers.org/kegg.reaction/R01855
R716	0	1000	URI+GTP-->UMP+GDP+H	Uridine kinase	http://identifiers.org/kegg.reaction/R00968	Aspni_transcript.chr_701G832.1 OR Aspni_transcript.chr_701G832.2
R717	0	1000	URI+ATP-->ADP+UMP+H	Uridine kinase	http://identifiers.org/kegg.reaction/R00964	Aspni_transcript.chr_701G832.1 OR Aspni_transcript.chr_701G832.2
R718	0	1000	CYTD+GTP-->GDP+CMP+H	Uridine kinase	http://identifiers.org/kegg.reaction/R00517	Aspni_transcript.chr_701G832.1 OR Aspni_transcript.chr_701G832.2
R719	0	1000	URA+PRPP-->UMP+PPI+H	UPRTase, uracil phosphoribosyltransferase (furA)	http://identifiers.org/kegg.reaction/R00966	Aspni_transcript.chr_302G588.1 OR Aspni_transcript.chr_302G592.1 OR Aspni_transcript.chr_304G588.1 OR Aspni_transcript.chr_501G312.1 OR Aspni_transcript.chr_701G832.2
R720	0	1000	DUTP+H2O-->PPI+DUMP+2*H	dUTP pyrophosphatase (dUTPase)	http://identifiers.org/kegg.reaction/R02100	Aspni_transcript.chr_202G490.1
R721	0	0	DUTP+H2O-->PPI+DUMP+2*H	inosine triphosphate pyrophosphatase	http://identifiers.org/kegg.reaction/R02100	Aspni_transcript.chr_202G490.1
R722	0	1000	DOROA+Qm-->QH2m+OROA	Dihydroorotate dehydrogenase	http://identifiers.org/kegg.reaction/R01868	Aspni_transcript.chr_402G270.1
R723	0	1000	OTHIO+NADPH+H-->NADP+RTHIO	Thioredoxin reductase	http://identifiers.org/kegg.reaction/R02016	Aspni_transcript.chr_202G819.1
R724	0	1000	OTHIOm+NADPHm+Hm-->NADPm+RTHIOm	Thioredoxin reductase	http://identifiers.org/kegg.reaction/R02016	Aspni_transcript.chr_202G819.1
R725	0	1000	UMP+H2O-->PI+URI	5'-nucleotidase	http://identifiers.org/kegg.reaction/R00963	Aspni_transcript.chr_801G334.1
R726	0	1000	URI+H2O-->URA+RIB	Uridine hydrolase	http://identifiers.org/kegg.reaction/R01080	Aspni_transcript.chr_801G376.1
R727	0	1000	CMP+H2O-->CYTD+PI	5'-nucleotidase	http://identifiers.org/kegg.reaction/R00511	Aspni_transcript.chr_801G334.1
R728	0	1000	CYTD+H2O-->URI+NH3	Cytidine deaminase	http://identifiers.org/kegg.reaction/R01878	Aspni_transcript.chr_601G548.1
R729	0	1000	CMP+H2O-->CYTS+R5P	CMP glycosylase
R730	0	1000	CYTS+H2O+H-->URA+NH3	Cytosine deaminase	http://identifiers.org/kegg.reaction/R00974	Aspni_transcript.chr_202G441.1 OR Aspni_transcript.chr_801G427.1
R731	0	1000	DCMP+H2O-->DC+PI	5'-nucleotidase	http://identifiers.org/kegg.reaction/R01664	Aspni_transcript.chr_801G334.1
R732	0	1000	DC+H2O-->NH3+DU	Deoxycytidine deaminase	http://identifiers.org/kegg.reaction/R02485	Aspni_transcript.chr_601G548.1
R733	0	1000	DUMP+H2O-->DU+PI	5'-nucleotidase	http://identifiers.org/kegg.reaction/R02102	Aspni_transcript.chr_801G334.1
R734	0	1000	URA+DR1P-->DU+PI	Purine-nucleoside phosphorylase	http://identifiers.org/kegg.reaction/R02484	Aspni_transcript.chr_304G4.1
R735	0	1000	DTMP+H2O-->DT+PI	5'-nucleotidase	http://identifiers.org/kegg.reaction/R01569	Aspni_transcript.chr_801G334.1
R736	-1000	1000	5MCSN+H2O+H<==>THY+NH3	5-Methylcytosine aminohydrolase	http://identifiers.org/kegg.reaction/R01411	Aspni_transcript.chr_202G441.1 OR Aspni_transcript.chr_801G427.1
R737	0	1000	THY+DR1P-->DT+PI	Purine-nucleoside phosphorylase	http://identifiers.org/kegg.reaction/R01570
R738	0	1000	HYXN+PRPP-->PPI+IMP+H	Hypoxanthine phosphoribosyltransferase	http://identifiers.org/kegg.reaction/R01132	Aspni_transcript.chr_102G29.1
R739	0	1000	GN+PRPP-->PPI+GMP+H	Hypoxanthine phosphoribosyltransferase	http://identifiers.org/kegg.reaction/R01229	Aspni_transcript.chr_102G29.1 OR Aspni_transcript.chr_301G380.1
R740	0	1000	AD+PRPP-->PPI+AMP+H	Adenine phosphoribosyltransferase	http://identifiers.org/kegg.reaction/R00190	Aspni_transcript.chr_102G29.1 OR Aspni_transcript.chr_301G380.1
R741	0	1000	XAN+PRPP-->XMP+PPI+H	Xanthine-guanine phosphoribosyltransferase	http://identifiers.org/kegg.reaction/R02142	Aspni_transcript.chr_102G29.1
R742	0	1000	PRPP+H2O-->PRCP+PI	Non Enz
R743	0	1000	PRCP+H2O-->R1P+PI	Non Enz
R744	0	1000	AD+R1P-->PI+ADN	Purine nucleotide phosphorylase, xanthosine phosphorylase	http://identifiers.org/kegg.reaction/R01561	Aspni_transcript.chr_304G4.1
R745	0	1000	GN+R1P-->PI+GSN	Purine nucleotide phosphorylase, xanthosine phosphorylase	http://identifiers.org/kegg.reaction/R02147	Aspni_transcript.chr_304G4.1
R746	0	1000	ADN+ATP-->AMP+ADP+H	Adenosine kinase	http://identifiers.org/kegg.reaction/R00185	Aspni_transcript.chr_501G219.1
R747	0	1000	INS+ATP-->IMP+ADP+H	Inosine kinase	http://identifiers.org/kegg.reaction/R01131
R748	0	1000	GSN+ATP-->GMP+ADP+H	Inosine kinase	http://identifiers.org/kegg.reaction/R01228
R749	0	1000	ATP-->CAMP+PPI	Adenylate cyclase	http://identifiers.org/kegg.reaction/R00089	Aspni_transcript.chr_701G150.1
R750	0	1000	CAMP+H2O-->AMP+H	3',5'-cyclic-nucleotide phosphodiesterase	http://identifiers.org/kegg.reaction/R00191	Aspni_transcript.chr_202G449.1
R751	0	1000	CDAMP+H2O-->DAMP	3',5'-cyclic-nucleotide phosphodiesterase	http://identifiers.org/ec-code/3.1.4.17	Aspni_transcript.chr_202G449.1
R752	0	1000	CIMP+H2O-->IMP	3',5'-cyclic-nucleotide phosphodiesterase	http://identifiers.org/ec-code/3.1.4.17	Aspni_transcript.chr_202G449.1
R753	0	1000	GTP-->CGMP+PPI	Adenylate cyclase	http://identifiers.org/kegg.reaction/R00434	Aspni_transcript.chr_701G150.1
R754	0	1000	CGMP+H2O-->GMP+H	3',5'-cyclic-nucleotide phosphodiesterase, low affinity	http://identifiers.org/kegg.reaction/R01234	Aspni_transcript.chr_202G449.1
R755	-1000	1000	CTP<==>CCMP+PPI	CTP diphosphate-lyase (cyclizing; 3',5'-cyclic-CMP-forming)
R756	0	1000	CCMP+H2O-->CMP+H	3',5'-cyclic-nucleotide phosphodiesterase, low affinity	http://identifiers.org/ec-code/3.1.4.17	Aspni_transcript.chr_202G449.1
R757	0	1000	CAMPe+H2O-->AMPe	3',5'-cyclic-nucleotide phosphodiesterase	http://identifiers.org/kegg.reaction/R00191	Aspni_transcript.chr_202G449.1
R758	-1000	1000	ATPm+AMPm+H<==>2*ADPm	Adenylate kinase	http://identifiers.org/kegg.reaction/R00127	Aspni_transcript.chr_201G41.1 OR Aspni_transcript.chr_202G465.1 OR Aspni_transcript.chr_401G868.1 OR Aspni_transcript.chr_501G309.1
R759	-1000	1000	GTPm+AMPm+H<==>ADPm+GDPm	Adenylate kinase	http://identifiers.org/ec-code/2.7.4.3	Aspni_transcript.chr_201G41.1 OR Aspni_transcript.chr_202G465.1 OR Aspni_transcript.chr_401G868.1 OR Aspni_transcript.chr_501G309.1
R760	-1000	1000	ITPm+AMPm<==>ADPm+IDPm	Adenylate kinase	http://identifiers.org/ec-code/2.7.4.3	Aspni_transcript.chr_201G41.1 OR Aspni_transcript.chr_202G465.1 OR Aspni_transcript.chr_401G868.1 OR Aspni_transcript.chr_501G309.1
R761	0	1000	ASP+O2-->IMASP+H2O2	L-aminoacid oxidase
R762	-1000	1000	IMASP+T3P1<==>QUIN+2*H2O+PI+H	quinolinate synthetase, NadA
R763	0	1000	QUIN+PRPP+H-->NAMN+PPI+CO2	Nicotinate mononucleotide pyrophosphorylase	http://identifiers.org/kegg.reaction/R03348	Aspni_transcript.chr_301G337.1 OR Aspni_transcript.chr_701G939.1
R764	-1000	1000	NICD+H2O<==>NICA+NH3	nicotinamidase	http://identifiers.org/kegg.reaction/R01268	Aspni_transcript.chr_401G691.1
R765	0	1000	NICA+PRPP-->NAMN+PPI	Nicotinate phosphoribosyltransferase	http://identifiers.org/kegg.reaction/R01724	Aspni_transcript.chr_301G337.1
R766	0	1000	ATP+NMN-->PPI+NAD	Nicotinamide-nucleotide adenylyltransferase	http://identifiers.org/kegg.reaction/R00137	Aspni_transcript.chr_701G577.1
R767	0	0	ATP+NMN-->PPI+NAD	Nicotinamide-nucleotide adenylyltransferase	http://identifiers.org/kegg.reaction/R00137	Aspni_transcript.chr_701G577.1
R768	0	1000	NAD+H2O-->AMP+NMN+2*H	NAD+ diphosphatase	http://identifiers.org/kegg.reaction/R00103	Aspni_transcript.chr_101G446.1 OR Aspni_transcript.chr_202G1307.1 OR Aspni_transcript.chr_501G315.1
R769	-1000	1000	ATP+DMNAD+GLN+H2O<==>AMP+PPI+NAD+GLU+2*H	NAD synthetase	http://identifiers.org/kegg.reaction/R00257, http://identifiers.org/kegg.reaction/R00189	Aspni_transcript.chr_101G451.1 OR Aspni_transcript.chr_101G451.2
R770	0	1000	ATP+NAMN-->PPI+DMNAD	nicotinamide mononucleotide adenylyltransferase	http://identifiers.org/kegg.reaction/R03005	Aspni_transcript.chr_701G577.1
R771	0	0	ATP+NAMN-->PPI+DMNAD	nicotinamide mononucleotide adenylyltransferase	http://identifiers.org/kegg.reaction/R03005	Aspni_transcript.chr_701G577.1
R772	0	1000	DMNAD+H2O-->AMP+NAMN+2*H	NAD+ diphosphatase	http://identifiers.org/kegg.reaction/R03004	Aspni_transcript.chr_101G446.1 OR Aspni_transcript.chr_202G1307.1 OR Aspni_transcript.chr_501G315.1
R773	0	1000	ATP+NAD-->ADP+NADP+H	NAD kinase	http://identifiers.org/kegg.reaction/R00104	Aspni_transcript.chr_102G599.1 OR Aspni_transcript.chr_202G4.1 OR Aspni_transcript.chr_501G285.1 OR Aspni_transcript.chr_601G405.1 OR Aspni_transcript.chr_802G282.1
R774	0	0	NMN+PPI+ADP+PI<==>NICA+PRPP+ATP+H2O	nicotinate phosphoribosyltransferase	http://identifiers.org/kegg.reaction/R01724	Aspni_transcript.chr_301G337.1
R775	0	0	NADP+NADH-->NADPH+NAD	NAD(P) transhydrogenase	http://identifiers.org/kegg.reaction/R00112	Aspni_transcript.chr_402G915.1 OR Aspni_transcript.chr_402G915.3
R776	0	1000	NAR+H2O-->NICA+RIB	Uridine ribohydrolase	http://identifiers.org/kegg.reaction/R10046	Aspni_transcript.chr_801G376.1
R777	0	1000	NADP+H2O-->NAD+PI	NADPH phosphatase
R778	0	1000	NAD+H2O-->NAMR+ADP	acid phosphatase
R779	0	1000	NAD+H2O-->ADPR+NICD	NAD-glycohydrolase	http://identifiers.org/kegg.reaction/R00102
R780	0	1000	NAD+H2O-->AMP+NMN+2*H	NAD pyrophosphatase	http://identifiers.org/kegg.reaction/R00103	Aspni_transcript.chr_101G446.1 OR Aspni_transcript.chr_202G1307.1 OR Aspni_transcript.chr_501G315.1
R781	0	1000	NMN+H2O-->NAMR+PI	5'-nucleotidase	http://identifiers.org/kegg.reaction/R02323	Aspni_transcript.chr_801G334.1
R782	0	1000	NAMR+H2O-->NAR+NH3	nicotinate nucleotide amidase
R783	-1000	1000	NMN+H2O<==>R5P+NICD+H	NMN nucleosidase
R784	0	1000	NAMN+H2O-->NAR+PI	5'-nucleotidase	http://identifiers.org/kegg.reaction/R03346	Aspni_transcript.chr_801G334.1
R785	0	1000	3CPYRD+2*H2O-->NICA+NH3	benzonitrilase	http://identifiers.org/ec-code/3.5.5.1	Aspni_transcript.chr_202G1135.1 OR Aspni_transcript.chr_202G1357.1 OR Aspni_transcript.chr_301G289.1 OR Aspni_transcript.chr_502G50.1 OR Aspni_transcript.chr_801G124.1 OR Aspni_transcript.chr_802G805.1 OR Aspni_transcript.chr_802G1149.1
R786	-1000	1000	CBCCP+ACCOA<==>BCCP+MALCOA	Acetyl-CoA carboxylase (ACC) / biotin carboxylase	http://identifiers.org/kegg.reaction/R04386, http://identifiers.org/kegg.reaction/R00742	Aspni_transcript.chr_302G142.2 OR Aspni_transcript.chr_302G142.1
R787	-1000	1000	ATP+BCCP+CO2+H2O<==>ADP+PI+CBCCP+2*H	Biotin carboxylase	http://identifiers.org/kegg.reaction/R04385	Aspni_transcript.chr_302G142.2 OR Aspni_transcript.chr_302G142.1 OR Aspni_transcript.chr_401G348.1
R788	-1000	1000	MALCOA+ACP<==>MALACP+COA	Malonyl transferase	http://identifiers.org/kegg.reaction/R01626	Aspni_transcript.chr_202G12.1 OR Aspni_transcript.chr_202G13.1 OR Aspni_transcript.chr_301G235.1 OR Aspni_transcript.chr_501G61.1 OR Aspni_transcript.chr_602G2.1
R789	-1000	1000	ACCOA+ACP<==>ACACP+COA	[ACP]acetyltransferase	http://identifiers.org/kegg.reaction/R01624	Aspni_transcript.chr_202G12.1 OR Aspni_transcript.chr_202G13.1
R790	0	1000	ACACP+MALACP-->AACACP+CO2+ACP	3-oxoacyl-[acyl-carrier-protein] synthase	http://identifiers.org/kegg.reaction/R04355	Aspni_transcript.chr_101G458.1 OR Aspni_transcript.chr_202G12.1 OR Aspni_transcript.chr_202G13.1 OR Aspni_transcript.chr_301G234.1 OR Aspni_transcript.chr_304G377.1 OR Aspni_transcript.chr_402G1285.1 OR Aspni_transcript.chr_602G426.1 OR Aspni_transcript.chr_801G200.1 OR Aspni_transcript.chr_802G1134.1
R791	-1000	1000	H+AACACP+NADPH<==>C4HACP+NADP	3-oxoacyl-[acyl-carrier-protein] reductase	http://identifiers.org/kegg.reaction/R04533	Aspni_transcript.chr_101G49.1 OR Aspni_transcript.chr_101G87.1 OR Aspni_transcript.chr_101G91.1 OR Aspni_transcript.chr_101G370.1 OR Aspni_transcript.chr_102G110.1 OR Aspni_transcript.chr_102G149.1 OR Aspni_transcript.chr_102G146.1 OR Aspni_transcript.chr_102G428.1 OR Aspni_transcript.chr_102G499.1 OR Aspni_transcript.chr_102G519.1 OR Aspni_transcript.chr_102G544.1 OR Aspni_transcript.chr_102G544…
R792	-1000	1000	C4HACP<==>C4DACP+H2O	Fatty-acid synthase	http://identifiers.org/kegg.reaction/R04428	Aspni_transcript.chr_202G12.1 OR Aspni_transcript.chr_202G13.1
R793	-1000	1000	H+C4DACP+NADPH<==>C40ACP+NADP	Enoyl-ACP reductase	http://identifiers.org/kegg.reaction/R04430	Aspni_transcript.chr_202G12.1 OR Aspni_transcript.chr_202G13.1
R794	0	1000	2*H+ACACP+MALACP+2*NADPH-->C40ACP+ACP+2*NADP+H2O+CO2	Fatty-acid synthase	http://identifiers.org/ec-code/2.3.1.86	Aspni_transcript.chr_202G12.1 OR Aspni_transcript.chr_202G13.1
R795	0	1000	C40ACP+MALACP-->C6OACP+CO2+ACP	3-oxoacyl-[acyl-carrier-protein] synthase	http://identifiers.org/kegg.reaction/R04952	Aspni_transcript.chr_101G458.1 OR Aspni_transcript.chr_202G12.1 OR Aspni_transcript.chr_202G13.1 OR Aspni_transcript.chr_301G234.1 OR Aspni_transcript.chr_304G377.1 OR Aspni_transcript.chr_402G1285.1 OR Aspni_transcript.chr_602G426.1 OR Aspni_transcript.chr_801G200.1 OR Aspni_transcript.chr_802G1134.1
R796	-1000	1000	H+C6OACP+NADPH<==>C6HACP+NADP	3-oxoacyl-[acyl-carrier-protein] reductase	http://identifiers.org/kegg.reaction/R04953	Aspni_transcript.chr_101G49.1 OR Aspni_transcript.chr_101G87.1 OR Aspni_transcript.chr_101G91.1 OR Aspni_transcript.chr_101G370.1 OR Aspni_transcript.chr_102G110.1 OR Aspni_transcript.chr_102G149.1 OR Aspni_transcript.chr_102G146.1 OR Aspni_transcript.chr_102G428.1 OR Aspni_transcript.chr_102G499.1 OR Aspni_transcript.chr_102G519.1 OR Aspni_transcript.chr_102G544.1 OR Aspni_transcript.chr_102G544…
R797	-1000	1000	C6HACP<==>C6DACP+H2O	Fatty-acid synthase	http://identifiers.org/kegg.reaction/R04954	Aspni_transcript.chr_202G12.1 OR Aspni_transcript.chr_202G13.1
R798	-1000	1000	H+C6DACP+NADPH<==>C60ACP+NADP	Enoyl-ACP reductase	http://identifiers.org/kegg.reaction/R04956	Aspni_transcript.chr_202G12.1 OR Aspni_transcript.chr_202G13.1
R799	0	1000	2*H+C40ACP+MALACP+2*NADPH-->C60ACP+ACP+2*NADP+H2O+CO2	Fatty-acid synthase	http://identifiers.org/ec-code/2.3.1.86	Aspni_transcript.chr_202G12.1 OR Aspni_transcript.chr_202G13.1
R800	0	1000	C60ACP+MALACP-->C8OACP+CO2+ACP	3-oxoacyl-[acyl-carrier-protein] synthase	http://identifiers.org/kegg.reaction/R04957	Aspni_transcript.chr_101G458.1 OR Aspni_transcript.chr_202G12.1 OR Aspni_transcript.chr_202G13.1 OR Aspni_transcript.chr_301G234.1 OR Aspni_transcript.chr_304G377.1 OR Aspni_transcript.chr_402G1285.1 OR Aspni_transcript.chr_602G426.1 OR Aspni_transcript.chr_801G200.1 OR Aspni_transcript.chr_802G1134.1
R801	-1000	1000	H+C8OACP+NADPH<==>C8HACP+NADP	3-oxoacyl-[acyl-carrier-protein] reductase	http://identifiers.org/kegg.reaction/R04536	Aspni_transcript.chr_101G49.1 OR Aspni_transcript.chr_101G87.1 OR Aspni_transcript.chr_101G91.1 OR Aspni_transcript.chr_101G370.1 OR Aspni_transcript.chr_102G110.1 OR Aspni_transcript.chr_102G149.1 OR Aspni_transcript.chr_102G146.1 OR Aspni_transcript.chr_102G428.1 OR Aspni_transcript.chr_102G499.1 OR Aspni_transcript.chr_102G519.1 OR Aspni_transcript.chr_102G544.1 OR Aspni_transcript.chr_102G544…
R802	-1000	1000	C8HACP<==>C8DACP+H2O	Fatty-acid synthase	http://identifiers.org/kegg.reaction/R04537	Aspni_transcript.chr_202G12.1 OR Aspni_transcript.chr_202G13.1
R803	-1000	1000	H+C8DACP+NADPH<==>C80ACP+NADP	Enoyl-ACP reductase	http://identifiers.org/kegg.reaction/R04959	Aspni_transcript.chr_202G12.1 OR Aspni_transcript.chr_202G13.1
R804	0	1000	2*H+C60ACP+MALACP+2*NADPH-->C80ACP+ACP+2*NADP+H2O+CO2	Fatty-acid synthase	http://identifiers.org/ec-code/2.3.1.86	Aspni_transcript.chr_202G12.1 OR Aspni_transcript.chr_202G13.1
R805	0	1000	C80ACP+MALACP-->C10OACP+CO2+ACP	3-oxoacyl-[acyl-carrier-protein] synthase	http://identifiers.org/kegg.reaction/R04960	Aspni_transcript.chr_101G458.1 OR Aspni_transcript.chr_202G12.1 OR Aspni_transcript.chr_202G13.1 OR Aspni_transcript.chr_301G234.1 OR Aspni_transcript.chr_304G377.1 OR Aspni_transcript.chr_402G1285.1 OR Aspni_transcript.chr_602G426.1 OR Aspni_transcript.chr_801G200.1 OR Aspni_transcript.chr_802G1134.1
R806	-1000	1000	H+C10OACP+NADPH<==>C10HACP+NADP	3-oxoacyl-[acyl-carrier-protein] reductase	http://identifiers.org/kegg.reaction/R04534	Aspni_transcript.chr_101G49.1 OR Aspni_transcript.chr_101G87.1 OR Aspni_transcript.chr_101G91.1 OR Aspni_transcript.chr_101G370.1 OR Aspni_transcript.chr_102G110.1 OR Aspni_transcript.chr_102G149.1 OR Aspni_transcript.chr_102G146.1 OR Aspni_transcript.chr_102G428.1 OR Aspni_transcript.chr_102G499.1 OR Aspni_transcript.chr_102G519.1 OR Aspni_transcript.chr_102G544.1 OR Aspni_transcript.chr_102G544…
R807	-1000	1000	C10HACP<==>C10DACP+H2O	Fatty-acid synthase	http://identifiers.org/kegg.reaction/R04535	Aspni_transcript.chr_202G12.1 OR Aspni_transcript.chr_202G13.1
R808	-1000	1000	H+C10DACP+NADPH<==>C100ACP+NADP	Enoyl-ACP reductase	http://identifiers.org/kegg.reaction/R04962	Aspni_transcript.chr_202G12.1 OR Aspni_transcript.chr_202G13.1
R809	0	1000	2*H+C80ACP+MALACP+2*NADPH-->C100ACP+ACP+2*NADP+H2O+CO2	Fatty-acid synthase	http://identifiers.org/ec-code/2.3.1.86	Aspni_transcript.chr_202G12.1 OR Aspni_transcript.chr_202G13.1
R810	0	1000	C100ACP+MALACP-->C12OACP+CO2+ACP	3-oxoacyl-[acyl-carrier-protein] synthase	http://identifiers.org/kegg.reaction/R04963	Aspni_transcript.chr_101G458.1 OR Aspni_transcript.chr_202G12.1 OR Aspni_transcript.chr_202G13.1 OR Aspni_transcript.chr_301G234.1 OR Aspni_transcript.chr_304G377.1 OR Aspni_transcript.chr_402G1285.1 OR Aspni_transcript.chr_602G426.1 OR Aspni_transcript.chr_801G200.1 OR Aspni_transcript.chr_802G1134.1
R811	-1000	1000	H+C12OACP+NADPH<==>C12HACP+NADP	3-oxoacyl-[acyl-carrier-protein] reductase	http://identifiers.org/kegg.reaction/R04964	Aspni_transcript.chr_101G49.1 OR Aspni_transcript.chr_101G87.1 OR Aspni_transcript.chr_101G91.1 OR Aspni_transcript.chr_101G370.1 OR Aspni_transcript.chr_102G110.1 OR Aspni_transcript.chr_102G149.1 OR Aspni_transcript.chr_102G146.1 OR Aspni_transcript.chr_102G428.1 OR Aspni_transcript.chr_102G499.1 OR Aspni_transcript.chr_102G519.1 OR Aspni_transcript.chr_102G544.1 OR Aspni_transcript.chr_102G544…
R812	-1000	1000	C12HACP<==>C12DACP+H2O	Fatty-acid synthase	http://identifiers.org/kegg.reaction/R04965	Aspni_transcript.chr_202G12.1 OR Aspni_transcript.chr_202G13.1
R813	-1000	1000	H+C12DACP+NADPH<==>C120ACP+NADP	Enoyl-ACP reductase	http://identifiers.org/kegg.reaction/R04725	Aspni_transcript.chr_202G12.1 OR Aspni_transcript.chr_202G13.1
R814	0	1000	2*H+C100ACP+MALACP+2*NADPH-->C120ACP+ACP+2*NADP+H2O+CO2	Fatty-acid synthase	http://identifiers.org/ec-code/2.3.1.86	Aspni_transcript.chr_202G12.1 OR Aspni_transcript.chr_202G13.1
R815	0	1000	C120ACP+MALACP-->C14OACP+CO2+ACP	3-oxoacyl-[acyl-carrier-protein] synthase	http://identifiers.org/kegg.reaction/R04726	Aspni_transcript.chr_101G458.1 OR Aspni_transcript.chr_202G12.1 OR Aspni_transcript.chr_202G13.1 OR Aspni_transcript.chr_301G234.1 OR Aspni_transcript.chr_304G377.1 OR Aspni_transcript.chr_402G1285.1 OR Aspni_transcript.chr_602G426.1 OR Aspni_transcript.chr_801G200.1 OR Aspni_transcript.chr_802G1134.1
R816	-1000	1000	H+C14OACP+NADPH<==>C14HACP+NADP	3-oxoacyl-[acyl-carrier-protein] reductase	http://identifiers.org/kegg.reaction/R04566	Aspni_transcript.chr_101G49.1 OR Aspni_transcript.chr_101G87.1 OR Aspni_transcript.chr_101G91.1 OR Aspni_transcript.chr_101G370.1 OR Aspni_transcript.chr_102G110.1 OR Aspni_transcript.chr_102G149.1 OR Aspni_transcript.chr_102G146.1 OR Aspni_transcript.chr_102G428.1 OR Aspni_transcript.chr_102G499.1 OR Aspni_transcript.chr_102G519.1 OR Aspni_transcript.chr_102G544.1 OR Aspni_transcript.chr_102G544…
R817	-1000	1000	C14HACP<==>C14DACP+H2O	Long chain beta-hydroxypalmitoyl thioester dehydratase	http://identifiers.org/kegg.reaction/R04568	Aspni_transcript.chr_202G12.1 OR Aspni_transcript.chr_202G13.1
R818	-1000	1000	H+C14DACP+NADPH<==>C140ACP+NADP	Enoyl-ACP reductase	http://identifiers.org/kegg.reaction/R04967	Aspni_transcript.chr_202G12.1 OR Aspni_transcript.chr_202G13.1
R819	0	1000	2*H+C120ACP+MALACP+2*NADPH-->C140ACP+ACP+2*NADP+H2O+CO2	Fatty-acid synthase	http://identifiers.org/ec-code/2.3.1.86	Aspni_transcript.chr_202G12.1 OR Aspni_transcript.chr_202G13.1
R820	0	1000	C140ACP+MALACP-->C16OACP+CO2+ACP	3-oxoacyl-[acyl-carrier-protein] synthase	http://identifiers.org/kegg.reaction/R04968	Aspni_transcript.chr_101G458.1 OR Aspni_transcript.chr_202G12.1 OR Aspni_transcript.chr_202G13.1 OR Aspni_transcript.chr_301G234.1 OR Aspni_transcript.chr_304G377.1 OR Aspni_transcript.chr_402G1285.1 OR Aspni_transcript.chr_602G426.1 OR Aspni_transcript.chr_801G200.1 OR Aspni_transcript.chr_802G1134.1
R821	-1000	1000	H+C16OACP+NADPH<==>C16HACP+NADP	3-oxoacyl-[acyl-carrier-protein] reductase	http://identifiers.org/kegg.reaction/R04543	Aspni_transcript.chr_101G49.1 OR Aspni_transcript.chr_101G87.1 OR Aspni_transcript.chr_101G91.1 OR Aspni_transcript.chr_101G370.1 OR Aspni_transcript.chr_102G110.1 OR Aspni_transcript.chr_102G149.1 OR Aspni_transcript.chr_102G146.1 OR Aspni_transcript.chr_102G428.1 OR Aspni_transcript.chr_102G499.1 OR Aspni_transcript.chr_102G519.1 OR Aspni_transcript.chr_102G544.1 OR Aspni_transcript.chr_102G544…
R822	-1000	1000	C16HACP<==>C16DACP+H2O	Long chain beta-hydroxypalmitoyl thioester dehydratase	http://identifiers.org/kegg.reaction/R04544	Aspni_transcript.chr_202G12.1 OR Aspni_transcript.chr_202G13.1
R823	-1000	1000	H+C16DACP+NADPH<==>C160ACP+NADP	Enoyl-ACP reductase	http://identifiers.org/kegg.reaction/R04970	Aspni_transcript.chr_202G12.1 OR Aspni_transcript.chr_202G13.1
R824	0	1000	2*H+C140ACP+MALACP+2*NADPH-->C160ACP+ACP+2*NADP+H2O+CO2	Fatty-acid synthase	http://identifiers.org/ec-code/2.3.1.86	Aspni_transcript.chr_202G12.1 OR Aspni_transcript.chr_202G13.1
R825	0	1000	C160ACP+MALACP-->C18OACP+CO2+ACP	3-oxoacyl-[acyl-carrier-protein] synthase	http://identifiers.org/kegg.reaction/R07762	Aspni_transcript.chr_101G458.1 OR Aspni_transcript.chr_202G13.1 OR Aspni_transcript.chr_202G980.1 OR Aspni_transcript.chr_202G1303.1 OR Aspni_transcript.chr_301G234.1 OR Aspni_transcript.chr_304G377.1 OR Aspni_transcript.chr_402G924.1 OR Aspni_transcript.chr_402G1285.1 OR Aspni_transcript.chr_602G426.1 OR Aspni_transcript.chr_801G200.1 OR Aspni_transcript.chr_802G1134.1
R826	-1000	1000	H+C18OACP+NADPH<==>C18HACP+NADP	3-oxoacyl-[acyl-carrier-protein] reductase	http://identifiers.org/kegg.reaction/R07763	Aspni_transcript.chr_101G49.1 OR Aspni_transcript.chr_101G87.1 OR Aspni_transcript.chr_101G91.1 OR Aspni_transcript.chr_101G370.1 OR Aspni_transcript.chr_102G110.1 OR Aspni_transcript.chr_102G149.1 OR Aspni_transcript.chr_102G146.1 OR Aspni_transcript.chr_102G428.1 OR Aspni_transcript.chr_102G499.1 OR Aspni_transcript.chr_102G519.1 OR Aspni_transcript.chr_102G544.1 OR Aspni_transcript.chr_102G544…
R827	-1000	1000	C18HACP<==>C18DACP+H2O	Long chain beta-hydroxypalmitoyl thioester dehydratase	http://identifiers.org/kegg.reaction/R10208
R828	-1000	1000	H+C18DACP+NADPH<==>C180ACP+NADP	Enoyl-ACP reductase	http://identifiers.org/kegg.reaction/R07765, http://identifiers.org/kegg.reaction/R01403	Aspni_transcript.chr_202G12.1 OR Aspni_transcript.chr_301G235.1
R829	0	1000	2*H+C160ACP+MALACP+2*NADPH-->C180ACP+ACP+2*NADP+H2O+CO2	Fatty-acid synthase	http://identifiers.org/ec-code/2.3.1.86	Aspni_transcript.chr_202G12.1 OR Aspni_transcript.chr_202G13.1
R830	0	1000	C180ACP+MALACP-->C20OACP+CO2+ACP	3-oxoacyl-[acyl-carrier-protein] synthase	http://identifiers.org/kegg.reaction/R04355	Aspni_transcript.chr_101G458.1 OR Aspni_transcript.chr_202G12.1 OR Aspni_transcript.chr_202G13.1 OR Aspni_transcript.chr_301G234.1 OR Aspni_transcript.chr_304G377.1 OR Aspni_transcript.chr_402G1285.1 OR Aspni_transcript.chr_602G426.1 OR Aspni_transcript.chr_801G200.1 OR Aspni_transcript.chr_802G1134.1
R831	-1000	1000	H+C20OACP+NADPH<==>C20HACP+NADP	3-oxoacyl-[acyl-carrier-protein] reductase	http://identifiers.org/kegg.reaction/R02767	Aspni_transcript.chr_101G49.1 OR Aspni_transcript.chr_101G87.1 OR Aspni_transcript.chr_101G91.1 OR Aspni_transcript.chr_101G370.1 OR Aspni_transcript.chr_102G110.1 OR Aspni_transcript.chr_102G149.1 OR Aspni_transcript.chr_102G146.1 OR Aspni_transcript.chr_102G428.1 OR Aspni_transcript.chr_102G499.1 OR Aspni_transcript.chr_102G519.1 OR Aspni_transcript.chr_102G544.1 OR Aspni_transcript.chr_102G544…
R832	-1000	1000	C20HACP<==>C20DACP+H2O	Long chain beta-hydroxypalmitoyl thioester dehydratase	http://identifiers.org/kegg.reaction/R10208
R833	-1000	1000	H+C20DACP+NADPH<==>C200ACP+NADP	Enoyl-ACP reductase	http://identifiers.org/kegg.reaction/R01403	Aspni_transcript.chr_202G12.1 OR Aspni_transcript.chr_301G235.1
R834	0	1000	2*H+C180ACP+MALACP+2*NADPH-->C200ACP+ACP+2*NADP+H2O+CO2	Fatty-acid synthase	http://identifiers.org/ec-code/2.3.1.86	Aspni_transcript.chr_202G12.1 OR Aspni_transcript.chr_202G13.1
R835	-1000	1000	PROPCOA+ACP<==>PROPACP+COA	[ACP]acetyltransferase	http://identifiers.org/ec-code/2.3.1.38
R836	0	1000	PROPACP+MALACP-->C5OACP+CO2+ACP	3-oxoacyl-[acyl-carrier-protein] synthase	http://identifiers.org/kegg.reaction/R04355	Aspni_transcript.chr_101G458.1 OR Aspni_transcript.chr_202G12.1 OR Aspni_transcript.chr_202G13.1 OR Aspni_transcript.chr_301G234.1 OR Aspni_transcript.chr_304G377.1 OR Aspni_transcript.chr_402G1285.1 OR Aspni_transcript.chr_602G426.1 OR Aspni_transcript.chr_801G200.1 OR Aspni_transcript.chr_802G1134.1
R837	-1000	1000	H+C5OACP+NADPH<==>C5HACP+NADP	3-oxoacyl-[acyl-carrier-protein] reductase	http://identifiers.org/kegg.reaction/R02767	Aspni_transcript.chr_101G49.1 OR Aspni_transcript.chr_101G87.1 OR Aspni_transcript.chr_101G91.1 OR Aspni_transcript.chr_101G370.1 OR Aspni_transcript.chr_102G110.1 OR Aspni_transcript.chr_102G149.1 OR Aspni_transcript.chr_102G146.1 OR Aspni_transcript.chr_102G428.1 OR Aspni_transcript.chr_102G499.1 OR Aspni_transcript.chr_102G519.1 OR Aspni_transcript.chr_102G544.1 OR Aspni_transcript.chr_102G544…
R838	-1000	1000	C5HACP<==>C5DACP+H2O	Fatty-acid synthase	http://identifiers.org/ec-code/2.3.1.86	Aspni_transcript.chr_202G12.1 OR Aspni_transcript.chr_202G13.1
R839	-1000	1000	H+C5DACP+NADPH<==>C50ACP+NADP	Enoyl-ACP reductase	http://identifiers.org/kegg.reaction/R01403	Aspni_transcript.chr_202G12.1 OR Aspni_transcript.chr_301G235.1
R840	0	1000	2*H+PROPACP+MALACP+2*NADPH-->C50ACP+ACP+2*NADP+H2O+CO2	Fatty-acid synthase	http://identifiers.org/ec-code/2.3.1.86	Aspni_transcript.chr_202G12.1 OR Aspni_transcript.chr_202G13.1
R841	0	1000	C50ACP+MALACP-->C7OACP+CO2+ACP	3-oxoacyl-[acyl-carrier-protein] synthase	http://identifiers.org/kegg.reaction/R04355	Aspni_transcript.chr_101G458.1 OR Aspni_transcript.chr_202G12.1 OR Aspni_transcript.chr_202G13.1 OR Aspni_transcript.chr_301G234.1 OR Aspni_transcript.chr_304G377.1 OR Aspni_transcript.chr_402G1285.1 OR Aspni_transcript.chr_602G426.1 OR Aspni_transcript.chr_801G200.1 OR Aspni_transcript.chr_802G1134.1
R842	-1000	1000	H+C7OACP+NADPH<==>C7HACP+NADP	3-oxoacyl-[acyl-carrier-protein] reductase	http://identifiers.org/kegg.reaction/R02767	Aspni_transcript.chr_101G49.1 OR Aspni_transcript.chr_101G87.1 OR Aspni_transcript.chr_101G91.1 OR Aspni_transcript.chr_101G370.1 OR Aspni_transcript.chr_102G110.1 OR Aspni_transcript.chr_102G149.1 OR Aspni_transcript.chr_102G146.1 OR Aspni_transcript.chr_102G428.1 OR Aspni_transcript.chr_102G499.1 OR Aspni_transcript.chr_102G519.1 OR Aspni_transcript.chr_102G544.1 OR Aspni_transcript.chr_102G544…
R843	-1000	1000	C7HACP<==>C7DACP+H2O	Fatty-acid synthase	http://identifiers.org/ec-code/2.3.1.86	Aspni_transcript.chr_202G12.1 OR Aspni_transcript.chr_202G13.1
R844	-1000	1000	H+C7DACP+NADPH<==>C70ACP+NADP	Enoyl-ACP reductase	http://identifiers.org/kegg.reaction/R01403	Aspni_transcript.chr_202G12.1 OR Aspni_transcript.chr_301G235.1
R845	0	1000	2*H+C50ACP+MALACP+2*NADPH-->C70ACP+ACP+2*NADP+H2O+CO2	Fatty-acid synthase	http://identifiers.org/ec-code/2.3.1.86	Aspni_transcript.chr_202G12.1 OR Aspni_transcript.chr_202G13.1
R846	0	1000	C70ACP+MALACP-->C9OACP+CO2+ACP	3-oxoacyl-[acyl-carrier-protein] synthase	http://identifiers.org/kegg.reaction/R04355	Aspni_transcript.chr_101G458.1 OR Aspni_transcript.chr_202G12.1 OR Aspni_transcript.chr_202G13.1 OR Aspni_transcript.chr_301G234.1 OR Aspni_transcript.chr_304G377.1 OR Aspni_transcript.chr_402G1285.1 OR Aspni_transcript.chr_602G426.1 OR Aspni_transcript.chr_801G200.1 OR Aspni_transcript.chr_802G1134.1
R847	-1000	1000	H+C9OACP+NADPH<==>C9HACP+NADP	3-oxoacyl-[acyl-carrier-protein] reductase	http://identifiers.org/kegg.reaction/R02767	Aspni_transcript.chr_101G49.1 OR Aspni_transcript.chr_101G87.1 OR Aspni_transcript.chr_101G91.1 OR Aspni_transcript.chr_101G370.1 OR Aspni_transcript.chr_102G110.1 OR Aspni_transcript.chr_102G149.1 OR Aspni_transcript.chr_102G146.1 OR Aspni_transcript.chr_102G428.1 OR Aspni_transcript.chr_102G499.1 OR Aspni_transcript.chr_102G519.1 OR Aspni_transcript.chr_102G544.1 OR Aspni_transcript.chr_102G544…
R848	-1000	1000	C9HACP<==>C9DACP+H2O	Fatty-acid synthase	http://identifiers.org/ec-code/2.3.1.86	Aspni_transcript.chr_202G12.1 OR Aspni_transcript.chr_202G13.1
R849	-1000	1000	H+C9DACP+NADPH<==>C90ACP+NADP	Enoyl-ACP reductase	http://identifiers.org/kegg.reaction/R01403	Aspni_transcript.chr_202G12.1 OR Aspni_transcript.chr_301G235.1
R850	0	1000	2*H+C70ACP+MALACP+2*NADPH-->C90ACP+ACP+2*NADP+H2O+CO2	Fatty-acid synthase	http://identifiers.org/ec-code/2.3.1.86	Aspni_transcript.chr_202G12.1 OR Aspni_transcript.chr_202G13.1
R851	0	1000	C90ACP+MALACP-->C11OACP+CO2+ACP	3-oxoacyl-[acyl-carrier-protein] synthase	http://identifiers.org/kegg.reaction/R04355	Aspni_transcript.chr_101G458.1 OR Aspni_transcript.chr_202G12.1 OR Aspni_transcript.chr_202G13.1 OR Aspni_transcript.chr_301G234.1 OR Aspni_transcript.chr_304G377.1 OR Aspni_transcript.chr_402G1285.1 OR Aspni_transcript.chr_602G426.1 OR Aspni_transcript.chr_801G200.1 OR Aspni_transcript.chr_802G1134.1
R852	-1000	1000	H+C11OACP+NADPH<==>C11HACP+NADP	3-oxoacyl-[acyl-carrier-protein] reductase	http://identifiers.org/kegg.reaction/R02767	Aspni_transcript.chr_101G49.1 OR Aspni_transcript.chr_101G87.1 OR Aspni_transcript.chr_101G91.1 OR Aspni_transcript.chr_101G370.1 OR Aspni_transcript.chr_102G110.1 OR Aspni_transcript.chr_102G149.1 OR Aspni_transcript.chr_102G146.1 OR Aspni_transcript.chr_102G428.1 OR Aspni_transcript.chr_102G499.1 OR Aspni_transcript.chr_102G519.1 OR Aspni_transcript.chr_102G544.1 OR Aspni_transcript.chr_102G544…
R853	-1000	1000	C11HACP<==>C11DACP+H2O	Fatty-acid synthase	http://identifiers.org/ec-code/2.3.1.86	Aspni_transcript.chr_202G12.1 OR Aspni_transcript.chr_202G13.1
R854	-1000	1000	H+C11DACP+NADPH<==>C110ACP+NADP	Enoyl-ACP reductase	http://identifiers.org/kegg.reaction/R01403	Aspni_transcript.chr_202G12.1 OR Aspni_transcript.chr_301G235.1
R855	0	1000	2*H+C90ACP+MALACP+2*NADPH-->C110ACP+ACP+2*NADP+H2O+CO2	Fatty-acid synthase	http://identifiers.org/ec-code/2.3.1.86	Aspni_transcript.chr_202G12.1 OR Aspni_transcript.chr_202G13.1
R856	0	1000	C110ACP+MALACP-->C13OACP+CO2+ACP	3-oxoacyl-[acyl-carrier-protein] synthase	http://identifiers.org/kegg.reaction/R04355	Aspni_transcript.chr_101G458.1 OR Aspni_transcript.chr_202G12.1 OR Aspni_transcript.chr_202G13.1 OR Aspni_transcript.chr_301G234.1 OR Aspni_transcript.chr_304G377.1 OR Aspni_transcript.chr_402G1285.1 OR Aspni_transcript.chr_602G426.1 OR Aspni_transcript.chr_801G200.1 OR Aspni_transcript.chr_802G1134.1
R857	-1000	1000	H+C13OACP+NADPH<==>C13HACP+NADP	3-oxoacyl-[acyl-carrier-protein] reductase	http://identifiers.org/kegg.reaction/R02767	Aspni_transcript.chr_101G49.1 OR Aspni_transcript.chr_101G87.1 OR Aspni_transcript.chr_101G91.1 OR Aspni_transcript.chr_101G370.1 OR Aspni_transcript.chr_102G110.1 OR Aspni_transcript.chr_102G149.1 OR Aspni_transcript.chr_102G146.1 OR Aspni_transcript.chr_102G428.1 OR Aspni_transcript.chr_102G499.1 OR Aspni_transcript.chr_102G519.1 OR Aspni_transcript.chr_102G544.1 OR Aspni_transcript.chr_102G544…
R858	-1000	1000	C13HACP<==>C13DACP+H2O	Fatty-acid synthase	http://identifiers.org/ec-code/2.3.1.86	Aspni_transcript.chr_202G12.1 OR Aspni_transcript.chr_202G13.1
R859	-1000	1000	H+C13DACP+NADPH<==>C130ACP+NADP	Enoyl-ACP reductase	http://identifiers.org/kegg.reaction/R01403	Aspni_transcript.chr_202G12.1 OR Aspni_transcript.chr_301G235.1
R860	0	1000	2*H+C110ACP+MALACP+2*NADPH-->C130ACP+ACP+2*NADP+H2O+CO2	Fatty-acid synthase	http://identifiers.org/ec-code/2.3.1.86	Aspni_transcript.chr_202G12.1 OR Aspni_transcript.chr_202G13.1
R861	0	1000	C130ACP+MALACP-->C15OACP+CO2+ACP	3-oxoacyl-[acyl-carrier-protein] synthase	http://identifiers.org/kegg.reaction/R04355	Aspni_transcript.chr_101G458.1 OR Aspni_transcript.chr_202G12.1 OR Aspni_transcript.chr_202G13.1 OR Aspni_transcript.chr_301G234.1 OR Aspni_transcript.chr_304G377.1 OR Aspni_transcript.chr_402G1285.1 OR Aspni_transcript.chr_602G426.1 OR Aspni_transcript.chr_801G200.1 OR Aspni_transcript.chr_802G1134.1
R862	-1000	1000	H+C15OACP+NADPH<==>C15HACP+NADP	3-oxoacyl-[acyl-carrier-protein] reductase	http://identifiers.org/kegg.reaction/R02767	Aspni_transcript.chr_101G49.1 OR Aspni_transcript.chr_101G87.1 OR Aspni_transcript.chr_101G91.1 OR Aspni_transcript.chr_101G370.1 OR Aspni_transcript.chr_102G110.1 OR Aspni_transcript.chr_102G149.1 OR Aspni_transcript.chr_102G146.1 OR Aspni_transcript.chr_102G428.1 OR Aspni_transcript.chr_102G499.1 OR Aspni_transcript.chr_102G519.1 OR Aspni_transcript.chr_102G544.1 OR Aspni_transcript.chr_102G544…
R863	-1000	1000	C15HACP<==>C15DACP+H2O	Fatty-acid synthase	http://identifiers.org/ec-code/2.3.1.86	Aspni_transcript.chr_202G12.1 OR Aspni_transcript.chr_202G13.1
R864	-1000	1000	H+C15DACP+NADPH<==>C150ACP+NADP	Enoyl-ACP reductase	http://identifiers.org/kegg.reaction/R01403	Aspni_transcript.chr_202G12.1 OR Aspni_transcript.chr_301G235.1
R865	0	1000	2*H+C130ACP+MALACP+2*NADPH-->C150ACP+ACP+2*NADP+H2O+CO2	Fatty-acid synthase	http://identifiers.org/ec-code/2.3.1.86	Aspni_transcript.chr_202G12.1 OR Aspni_transcript.chr_202G13.1
R866	0	1000	C150ACP+MALACP-->C17OACP+CO2+ACP	3-oxoacyl-[acyl-carrier-protein] synthase	http://identifiers.org/kegg.reaction/R04355	Aspni_transcript.chr_101G458.1 OR Aspni_transcript.chr_202G12.1 OR Aspni_transcript.chr_202G13.1 OR Aspni_transcript.chr_301G234.1 OR Aspni_transcript.chr_304G377.1 OR Aspni_transcript.chr_402G1285.1 OR Aspni_transcript.chr_602G426.1 OR Aspni_transcript.chr_801G200.1 OR Aspni_transcript.chr_802G1134.1
R867	-1000	1000	H+C17OACP+NADPH<==>C17HACP+NADP	3-oxoacyl-[acyl-carrier-protein] reductase	http://identifiers.org/kegg.reaction/R02767	Aspni_transcript.chr_101G49.1 OR Aspni_transcript.chr_101G87.1 OR Aspni_transcript.chr_101G91.1 OR Aspni_transcript.chr_101G370.1 OR Aspni_transcript.chr_102G110.1 OR Aspni_transcript.chr_102G149.1 OR Aspni_transcript.chr_102G146.1 OR Aspni_transcript.chr_102G428.1 OR Aspni_transcript.chr_102G499.1 OR Aspni_transcript.chr_102G519.1 OR Aspni_transcript.chr_102G544.1 OR Aspni_transcript.chr_102G544…
R868	-1000	1000	C17HACP<==>C17DACP+H2O	Fatty-acid synthase	http://identifiers.org/ec-code/2.3.1.86	Aspni_transcript.chr_202G12.1 OR Aspni_transcript.chr_202G13.1
R869	-1000	1000	H+C17DACP+NADPH<==>C170ACP+NADP	Enoyl-ACP reductase	http://identifiers.org/kegg.reaction/R01403	Aspni_transcript.chr_202G12.1 OR Aspni_transcript.chr_301G235.1
R870	0	1000	2*H+C150ACP+MALACP+2*NADPH-->C170ACP+ACP+2*NADP+H2O+CO2	Fatty-acid synthase	http://identifiers.org/ec-code/2.3.1.86	Aspni_transcript.chr_202G12.1 OR Aspni_transcript.chr_202G13.1
R871	0	1000	C170ACP+MALACP-->C19OACP+CO2+ACP	3-oxoacyl-[acyl-carrier-protein] synthase	http://identifiers.org/kegg.reaction/R04355	Aspni_transcript.chr_101G458.1 OR Aspni_transcript.chr_202G12.1 OR Aspni_transcript.chr_202G13.1 OR Aspni_transcript.chr_301G234.1 OR Aspni_transcript.chr_304G377.1 OR Aspni_transcript.chr_402G1285.1 OR Aspni_transcript.chr_602G426.1 OR Aspni_transcript.chr_801G200.1 OR Aspni_transcript.chr_802G1134.1
R872	-1000	1000	H+C19OACP+NADPH<==>C19HACP+NADP	3-oxoacyl-[acyl-carrier-protein] reductase	http://identifiers.org/kegg.reaction/R02767	Aspni_transcript.chr_101G49.1 OR Aspni_transcript.chr_101G87.1 OR Aspni_transcript.chr_101G91.1 OR Aspni_transcript.chr_101G370.1 OR Aspni_transcript.chr_102G110.1 OR Aspni_transcript.chr_102G149.1 OR Aspni_transcript.chr_102G146.1 OR Aspni_transcript.chr_102G428.1 OR Aspni_transcript.chr_102G499.1 OR Aspni_transcript.chr_102G519.1 OR Aspni_transcript.chr_102G544.1 OR Aspni_transcript.chr_102G544…
R873	-1000	1000	C19HACP<==>C19DACP+H2O	Fatty-acid synthase	http://identifiers.org/ec-code/2.3.1.86	Aspni_transcript.chr_202G12.1 OR Aspni_transcript.chr_202G13.1
R874	-1000	1000	H+C19DACP+NADPH<==>C190ACP+NADP	Enoyl-ACP reductase	http://identifiers.org/kegg.reaction/R01403	Aspni_transcript.chr_202G12.1 OR Aspni_transcript.chr_301G235.1
R875	0	1000	2*H+C170ACP+MALACP+2*NADPH-->C190ACP+ACP+2*NADP+H2O+CO2	Fatty-acid synthase	http://identifiers.org/ec-code/2.3.1.86	Aspni_transcript.chr_202G12.1 OR Aspni_transcript.chr_202G13.1
R876	-1000	1000	H+C190ACP+NADPH+O2<==>C191ACP+NADP+2*H2O	C190-CoA 9-desaturase	http://identifiers.org/ec-code/1.14.19.1	Aspni_transcript.chr_303G13.1 OR Aspni_transcript.chr_303G14.1 OR Aspni_transcript.chr_401G147.1
R877	-1000	1000	H+C191ACP+NADPH+O2<==>C192ACP+NADP+2*H2O	C190-CoA 12-desaturase	http://identifiers.org/ec-code/1.14.19.3	Aspni_transcript.chr_401G565.1 OR Aspni_transcript.chr_502G630.1 OR Aspni_transcript.chr_802G480.1
R878	-1000	1000	H+C180ACP+NADPH+O2<==>C181ACP+NADP+2*H2O	stearoyl-CoA 9-desaturase
R879	-1000	1000	H+C181ACP+NADPH+O2<==>C182ACP+NADP+2*H2O	stearoyl-CoA 12-desaturase	http://identifiers.org/ec-code/1.14.19.3	Aspni_transcript.chr_401G565.1 OR Aspni_transcript.chr_502G630.1 OR Aspni_transcript.chr_802G480.1
R880	-1000	1000	H+C182ACP+NADPH+O2<==>C183ACP+NADP+2*H2O	stearoyl-CoA 15-desaturase
R881	-1000	1000	H+C170ACP+NADPH+O2<==>C171ACP+NADP+2*H2O	C170-CoA 9-desaturase
R882	-1000	1000	H+C160ACP+NADPH+O2<==>C161ACP+NADP+2*H2O	C160-CoA 9-desaturase
R883	-1000	1000	H+C161ACP+NADPH+O2<==>C162ACP+NADP+2*H2O	C160-CoA 12-desaturase	http://identifiers.org/ec-code/1.14.19.3	Aspni_transcript.chr_401G565.1 OR Aspni_transcript.chr_502G630.1 OR Aspni_transcript.chr_802G480.1
R884	-1000	1000	H+C140ACP+NADPH+O2<==>C141ACP+NADP+2*H2O	C160-CoA 9-desaturase	http://identifiers.org/ec-code/1.14.19.1	Aspni_transcript.chr_303G13.1 OR Aspni_transcript.chr_303G14.1 OR Aspni_transcript.chr_401G147.1
R885	0	1000	C40ACP+H2O-->C40+ACP+H	Acyl-ACP-hydrolase	http://identifiers.org/ec-code/3.1.2.14
R886	0	1000	C60ACP+H2O-->C60+ACP+H	Acyl-ACP-hydrolase	http://identifiers.org/ec-code/3.1.2.14
R887	0	1000	C80ACP+H2O-->C80+ACP+H	Acyl-ACP-hydrolase
R888	0	1000	C100ACP+H2O-->C100+ACP+H	Acyl-ACP-hydrolase
R889	0	1000	C120ACP+H2O-->C120+ACP+H	Acyl-ACP-hydrolase	http://identifiers.org/kegg.reaction/R04014
R890	0	1000	C140ACP+H2O-->C140+ACP+H	Acyl-ACP-hydrolase	http://identifiers.org/kegg.reaction/R08159
R891	0	1000	C141ACP+H2O-->C141+ACP+H	Acyl-ACP-hydrolase	http://identifiers.org/ec-code/3.1.2.14
R892	0	1000	C150ACP+H2O-->C150+ACP+H	Acyl-ACP-hydrolase	http://identifiers.org/ec-code/3.1.2.14
R893	0	1000	C160ACP+H2O-->C160+ACP+H	Acyl-ACP-hydrolase	http://identifiers.org/kegg.reaction/R01706
R894	0	1000	C161ACP+H2O-->C161+ACP+H	Acyl-ACP-hydrolase	http://identifiers.org/kegg.reaction/R08162
R895	0	1000	C162ACP+H2O-->C162+ACP+H	Acyl-ACP-hydrolase	http://identifiers.org/ec-code/3.1.2.14
R896	0	1000	C170ACP+H2O-->C170+ACP+H	Acyl-ACP-hydrolase	http://identifiers.org/ec-code/3.1.2.14
R897	0	1000	C171ACP+H2O-->C171+ACP+H	Acyl-ACP-hydrolase	http://identifiers.org/ec-code/3.1.2.14
R898	0	1000	C180ACP+H2O-->C180+ACP+H	Acyl-ACP-hydrolase	http://identifiers.org/kegg.reaction/R08163
R899	0	1000	C181ACP+H2O-->C181+ACP+H	Acyl-ACP-hydrolase	http://identifiers.org/kegg.reaction/R02814
R900	0	1000	C182ACP+H2O-->C182+ACP+H	Acyl-ACP-hydrolase	http://identifiers.org/ec-code/3.1.2.14
R901	0	1000	C183ACP+H2O-->C183+ACP+H	Acyl-ACP-hydrolase	http://identifiers.org/ec-code/3.1.2.14
R902	0	1000	C190ACP+H2O-->C190+ACP+H	Acyl-ACP-hydrolase	http://identifiers.org/ec-code/3.1.2.14
R903	0	1000	C191ACP+H2O-->C191+ACP+H	Acyl-ACP-hydrolase	http://identifiers.org/ec-code/3.1.2.14
R904	0	1000	C192ACP+H2O-->C192+ACP+H	Acyl-ACP-hydrolase	http://identifiers.org/ec-code/3.1.2.14
R905	0	1000	C200ACP+H2O-->C200+ACP+H	Acyl-ACP-hydrolase	http://identifiers.org/ec-code/3.1.2.14
R906	-1000	1000	C40ACP+COA<==>C40COA+ACP	[ACP]acetyltransferase	http://identifiers.org/ec-code/2.3.1.38
R907	0	0	C40ACP+COA<==>C40COA+ACP	[ACP]acetyltransferase	http://identifiers.org/ec-code/2.3.1.38
R908	-1000	1000	C60ACP+COA<==>C60COA+ACP	[ACP]acetyltransferase	http://identifiers.org/ec-code/2.3.1.38
R909	-1000	1000	C80ACP+COA<==>C80COA+ACP	[ACP]acetyltransferase	http://identifiers.org/ec-code/2.3.1.38
R910	-1000	1000	C100ACP+COA<==>C100COA+ACP	[ACP]acetyltransferase	http://identifiers.org/ec-code/2.3.1.38
R911	-1000	1000	C120ACP+COA<==>C120COA+ACP	[ACP]acetyltransferase	http://identifiers.org/ec-code/2.3.1.38
R912	-1000	1000	C140ACP+COA<==>C140COA+ACP	[ACP]acetyltransferase	http://identifiers.org/ec-code/2.3.1.38
R913	-1000	1000	C141ACP+COA<==>C141COA+ACP	[ACP]acetyltransferase	http://identifiers.org/ec-code/2.3.1.38
R914	-1000	1000	C150ACP+COA<==>C150COA+ACP	[ACP]acetyltransferase	http://identifiers.org/ec-code/2.3.1.38
R915	-1000	1000	C160ACP+COA<==>C160COA+ACP	[ACP]acetyltransferase	http://identifiers.org/kegg.reaction/R10700	Aspni_transcript.chr_202G12.1 OR Aspni_transcript.chr_202G13.1
R916	-1000	1000	C161ACP+COA<==>C161COA+ACP	[ACP]acetyltransferase	http://identifiers.org/ec-code/2.3.1.38
R917	-1000	1000	C162ACP+COA<==>C162COA+ACP	[ACP]acetyltransferase	http://identifiers.org/ec-code/2.3.1.38
R918	-1000	1000	C170ACP+COA<==>C170COA+ACP	[ACP]acetyltransferase	http://identifiers.org/ec-code/2.3.1.38
R919	-1000	1000	C171ACP+COA<==>C171COA+ACP	[ACP]acetyltransferase	http://identifiers.org/ec-code/2.3.1.38
R920	-1000	1000	C180ACP+COA<==>C180COA+ACP	[ACP]acetyltransferase	http://identifiers.org/ec-code/2.3.1.38
R921	-1000	1000	C181ACP+COA<==>C181COA+ACP	[ACP]acetyltransferase	http://identifiers.org/ec-code/2.3.1.38
R922	-1000	1000	C182ACP+COA<==>C182COA+ACP	[ACP]acetyltransferase	http://identifiers.org/ec-code/2.3.1.38
R923	-1000	1000	C183ACP+COA<==>C183COA+ACP	[ACP]acetyltransferase	http://identifiers.org/ec-code/2.3.1.38
R924	-1000	1000	C190ACP+COA<==>C190COA+ACP	[ACP]acetyltransferase	http://identifiers.org/ec-code/2.3.1.38
R925	-1000	1000	C191ACP+COA<==>C191COA+ACP	[ACP]acetyltransferase	http://identifiers.org/ec-code/2.3.1.38
R926	-1000	1000	C192ACP+COA<==>C192COA+ACP	[ACP]acetyltransferase	http://identifiers.org/ec-code/2.3.1.38
R927	-1000	1000	C200ACP+COA<==>C200COA+ACP	[ACP]acetyltransferase	http://identifiers.org/ec-code/2.3.1.38
R928	0	1000	C40+COA+ATP-->C40COA+PPI+AMP+H	Acyl-CoA synthetase	http://identifiers.org/kegg.reaction/R00390	Aspni_transcript.chr_101G552.1 OR Aspni_transcript.chr_401G435.1 OR Aspni_transcript.chr_502G545.1 OR Aspni_transcript.chr_602G129.1 OR Aspni_transcript.chr_602G129.2
R929	0	1000	C60+COA+ATP-->C60COA+PPI+AMP+H	Acyl-CoA synthetase	http://identifiers.org/kegg.reaction/R00390	Aspni_transcript.chr_101G552.1 OR Aspni_transcript.chr_401G435.1 OR Aspni_transcript.chr_502G545.1 OR Aspni_transcript.chr_602G129.1 OR Aspni_transcript.chr_602G129.2
R930	0	1000	C80+COA+ATP-->C80COA+PPI+AMP+H	Acyl-CoA synthetase	http://identifiers.org/kegg.reaction/R00390	Aspni_transcript.chr_101G552.1 OR Aspni_transcript.chr_401G435.1 OR Aspni_transcript.chr_502G545.1 OR Aspni_transcript.chr_602G129.1 OR Aspni_transcript.chr_602G129.2
R931	0	1000	C100+COA+ATP-->C100COA+PPI+AMP+H	Acyl-CoA synthetase	http://identifiers.org/kegg.reaction/R00390	Aspni_transcript.chr_101G552.1 OR Aspni_transcript.chr_401G435.1 OR Aspni_transcript.chr_502G545.1 OR Aspni_transcript.chr_602G129.1 OR Aspni_transcript.chr_602G129.2
R932	0	1000	C120+COA+ATP-->C120COA+PPI+AMP+H	Acyl-CoA synthetase	http://identifiers.org/kegg.reaction/R00390	Aspni_transcript.chr_101G552.1 OR Aspni_transcript.chr_401G435.1 OR Aspni_transcript.chr_502G545.1 OR Aspni_transcript.chr_602G129.1 OR Aspni_transcript.chr_602G129.2
R933	0	1000	C140+COA+ATP-->C140COA+PPI+AMP+H	Acyl-CoA synthetase	http://identifiers.org/kegg.reaction/R00390	Aspni_transcript.chr_101G552.1 OR Aspni_transcript.chr_401G435.1 OR Aspni_transcript.chr_502G545.1 OR Aspni_transcript.chr_602G129.1 OR Aspni_transcript.chr_602G129.2
R934	0	1000	C141+COA+ATP-->C141COA+PPI+AMP+H	Acyl-CoA synthetase	http://identifiers.org/kegg.reaction/R00390	Aspni_transcript.chr_101G552.1 OR Aspni_transcript.chr_401G435.1 OR Aspni_transcript.chr_502G545.1 OR Aspni_transcript.chr_602G129.1 OR Aspni_transcript.chr_602G129.2
R935	0	1000	C150+COA+ATP-->C150COA+PPI+AMP+H	Acyl-CoA synthetase	http://identifiers.org/kegg.reaction/R00390	Aspni_transcript.chr_101G552.1 OR Aspni_transcript.chr_401G435.1 OR Aspni_transcript.chr_502G545.1 OR Aspni_transcript.chr_602G129.1 OR Aspni_transcript.chr_602G129.2
R936	0	1000	C160+COA+ATP-->C160COA+PPI+AMP+H	Acyl-CoA synthetase	http://identifiers.org/kegg.reaction/R01280	Aspni_transcript.chr_101G552.1 OR Aspni_transcript.chr_401G435.1 OR Aspni_transcript.chr_502G545.1 OR Aspni_transcript.chr_602G129.1 OR Aspni_transcript.chr_602G129.2
R937	0	1000	C161+COA+ATP-->C161COA+PPI+AMP+H	Acyl-CoA synthetase	http://identifiers.org/kegg.reaction/R00390	Aspni_transcript.chr_101G552.1 OR Aspni_transcript.chr_401G435.1 OR Aspni_transcript.chr_502G545.1 OR Aspni_transcript.chr_602G129.1 OR Aspni_transcript.chr_602G129.2
R938	0	1000	C162+COA+ATP-->C162COA+PPI+AMP+H	Acyl-CoA synthetase	http://identifiers.org/kegg.reaction/R00390	Aspni_transcript.chr_101G552.1 OR Aspni_transcript.chr_401G435.1 OR Aspni_transcript.chr_502G545.1 OR Aspni_transcript.chr_602G129.1 OR Aspni_transcript.chr_602G129.2
R939	0	1000	C170+COA+ATP-->C170COA+PPI+AMP+H	Acyl-CoA synthetase	http://identifiers.org/kegg.reaction/R00390	Aspni_transcript.chr_101G552.1 OR Aspni_transcript.chr_401G435.1 OR Aspni_transcript.chr_502G545.1 OR Aspni_transcript.chr_602G129.1 OR Aspni_transcript.chr_602G129.2
R940	0	1000	C171+COA+ATP-->C171COA+PPI+AMP+H	Acyl-CoA synthetase	http://identifiers.org/kegg.reaction/R00390	Aspni_transcript.chr_101G552.1 OR Aspni_transcript.chr_401G435.1 OR Aspni_transcript.chr_502G545.1 OR Aspni_transcript.chr_602G129.1 OR Aspni_transcript.chr_602G129.2
R941	0	1000	C180+COA+ATP-->C180COA+PPI+AMP+H	Acyl-CoA synthetase	http://identifiers.org/kegg.reaction/R00390	Aspni_transcript.chr_101G552.1 OR Aspni_transcript.chr_401G435.1 OR Aspni_transcript.chr_502G545.1 OR Aspni_transcript.chr_602G129.1 OR Aspni_transcript.chr_602G129.2
R942	0	1000	C181+COA+ATP-->C181COA+PPI+AMP+H	Acyl-CoA synthetase	http://identifiers.org/kegg.reaction/R00390	Aspni_transcript.chr_101G552.1 OR Aspni_transcript.chr_401G435.1 OR Aspni_transcript.chr_502G545.1 OR Aspni_transcript.chr_602G129.1 OR Aspni_transcript.chr_602G129.2
R943	0	1000	C182+COA+ATP-->C182COA+PPI+AMP+H	Acyl-CoA synthetase	http://identifiers.org/kegg.reaction/R00390	Aspni_transcript.chr_101G552.1 OR Aspni_transcript.chr_401G435.1 OR Aspni_transcript.chr_502G545.1 OR Aspni_transcript.chr_602G129.1 OR Aspni_transcript.chr_602G129.2
R944	0	1000	C183+COA+ATP-->C183COA+PPI+AMP+H	Acyl-CoA synthetase	http://identifiers.org/kegg.reaction/R00390	Aspni_transcript.chr_101G552.1 OR Aspni_transcript.chr_401G435.1 OR Aspni_transcript.chr_502G545.1 OR Aspni_transcript.chr_602G129.1 OR Aspni_transcript.chr_602G129.2
R945	0	1000	C190+COA+ATP-->C190COA+PPI+AMP+H	Acyl-CoA synthetase	http://identifiers.org/kegg.reaction/R00390	Aspni_transcript.chr_101G552.1 OR Aspni_transcript.chr_401G435.1 OR Aspni_transcript.chr_502G545.1 OR Aspni_transcript.chr_602G129.1 OR Aspni_transcript.chr_602G129.2
R946	0	1000	C191+COA+ATP-->C191COA+PPI+AMP+H	Acyl-CoA synthetase	http://identifiers.org/kegg.reaction/R00390	Aspni_transcript.chr_101G552.1 OR Aspni_transcript.chr_401G435.1 OR Aspni_transcript.chr_502G545.1 OR Aspni_transcript.chr_602G129.1 OR Aspni_transcript.chr_602G129.2
R947	0	1000	C192+COA+ATP-->C192COA+PPI+AMP+H	Acyl-CoA synthetase	http://identifiers.org/kegg.reaction/R00390	Aspni_transcript.chr_101G552.1 OR Aspni_transcript.chr_401G435.1 OR Aspni_transcript.chr_502G545.1 OR Aspni_transcript.chr_602G129.1 OR Aspni_transcript.chr_602G129.2
R948	0	1000	C200+COA+ATP-->C200COA+PPI+AMP+H	Acyl-CoA synthetase	http://identifiers.org/kegg.reaction/R00390	Aspni_transcript.chr_101G552.1 OR Aspni_transcript.chr_401G435.1 OR Aspni_transcript.chr_502G545.1 OR Aspni_transcript.chr_602G129.1 OR Aspni_transcript.chr_602G129.2
R949	-1000	1000	2*ACCOA<==>COA+AACCOA	Acetyl-CoA C-acetyltransferase, acetoacetyl-CoA thiolase	http://identifiers.org/kegg.reaction/R00238	Aspni_transcript.chr_201G51.1 OR Aspni_transcript.chr_201G177.1 OR Aspni_transcript.chr_201G177.2 OR Aspni_transcript.chr_402G315.1 OR Aspni_transcript.chr_402G315.2 OR Aspni_transcript.chr_503G243.1 OR Aspni_transcript.chr_602G67.1 OR Aspni_transcript.chr_602G533.1 OR Aspni_transcript.chr_802G502.1
R950	-1000	1000	ACTAC+ATP+COA<==>AMP+AACCOA+PPI+H	Acetyl-CoA carboxylase (ACC) / biotin carboxylase	http://identifiers.org/kegg.reaction/R01357	Aspni_transcript.chr_101G125.1 OR Aspni_transcript.chr_202G656.1 OR Aspni_transcript.chr_401G435.1 OR Aspni_transcript.chr_602G129.1 OR Aspni_transcript.chr_802G371.1 OR Aspni_transcript.chr_802G557.1 OR Aspni_transcript.chr_802G826.1 OR Aspni_transcript.chr_802G1013.1
R951	0	0	ACTAC+ATP+COA<==>AMP+AACCOA+PPI+H	Acetoacetate:CoA ligase (AMP-forming)	http://identifiers.org/kegg.reaction/R01357	Aspni_transcript.chr_101G125.1 OR Aspni_transcript.chr_202G656.1 OR Aspni_transcript.chr_401G435.1 OR Aspni_transcript.chr_602G129.1 OR Aspni_transcript.chr_802G371.1 OR Aspni_transcript.chr_802G557.1 OR Aspni_transcript.chr_802G826.1 OR Aspni_transcript.chr_802G1013.1
R952	-1000	1000	C120COA+CAR<==>COA+C120CAR	Carnitine O-acetyltransferase	http://identifiers.org/ec-code/2.3.1.7	Aspni_transcript.chr_801G109.1
R953	-1000	1000	C140COA+CAR<==>COA+C140CAR	Carnitine O-acetyltransferase	http://identifiers.org/ec-code/2.3.1.7	Aspni_transcript.chr_801G109.1
R954	-1000	1000	C141COA+CAR<==>COA+C141CAR	Carnitine O-acetyltransferase	http://identifiers.org/ec-code/2.3.1.7	Aspni_transcript.chr_801G109.1
R955	-1000	1000	C150COA+CAR<==>COA+C150CAR	Carnitine O-acetyltransferase	http://identifiers.org/ec-code/2.3.1.7	Aspni_transcript.chr_801G109.1
R956	-1000	1000	C160COA+CAR<==>COA+C160CAR	Carnitine O-acetyltransferase	http://identifiers.org/ec-code/2.3.1.7	Aspni_transcript.chr_801G109.1
R957	-1000	1000	C161COA+CAR<==>COA+C161CAR	Carnitine O-acetyltransferase	http://identifiers.org/ec-code/2.3.1.7	Aspni_transcript.chr_801G109.1
R958	-1000	1000	C162COA+CAR<==>COA+C162CAR	Carnitine O-acetyltransferase	http://identifiers.org/ec-code/2.3.1.7	Aspni_transcript.chr_801G109.1
R959	-1000	1000	C170COA+CAR<==>COA+C170CAR	Carnitine O-acetyltransferase	http://identifiers.org/ec-code/2.3.1.7	Aspni_transcript.chr_801G109.1
R960	-1000	1000	C171COA+CAR<==>COA+C171CAR	Carnitine O-acetyltransferase	http://identifiers.org/ec-code/2.3.1.7	Aspni_transcript.chr_801G109.1
R961	-1000	1000	C180COA+CAR<==>COA+C180CAR	Carnitine O-acetyltransferase	http://identifiers.org/ec-code/2.3.1.7	Aspni_transcript.chr_801G109.1
R962	-1000	1000	C181COA+CAR<==>COA+C181CAR	Carnitine O-acetyltransferase	http://identifiers.org/ec-code/2.3.1.7	Aspni_transcript.chr_801G109.1
R963	-1000	1000	C182COA+CAR<==>COA+C182CAR	Carnitine O-acetyltransferase	http://identifiers.org/ec-code/2.3.1.7	Aspni_transcript.chr_801G109.1
R964	-1000	1000	C183COA+CAR<==>COA+C183CAR	Carnitine O-acetyltransferase	http://identifiers.org/ec-code/2.3.1.7	Aspni_transcript.chr_801G109.1
R965	-1000	1000	C190COA+CAR<==>COA+C190CAR	Carnitine O-acetyltransferase	http://identifiers.org/ec-code/2.3.1.7	Aspni_transcript.chr_801G109.1
R966	-1000	1000	C191COA+CAR<==>COA+C191CAR	Carnitine O-acetyltransferase	http://identifiers.org/ec-code/2.3.1.7	Aspni_transcript.chr_801G109.1
R967	-1000	1000	C192COA+CAR<==>COA+C192CAR	Carnitine O-acetyltransferase	http://identifiers.org/ec-code/2.3.1.7	Aspni_transcript.chr_801G109.1
R968	-1000	1000	C200COA+CAR<==>COA+C200CAR	Carnitine O-acetyltransferase	http://identifiers.org/ec-code/2.3.1.7	Aspni_transcript.chr_801G109.1
R969	0	1000	CARm+C120CAR-->CAR+C120CARm	Carnitine transport reaction
R970	0	1000	CARm+C140CAR-->CAR+C140CARm	Carnitine transport reaction
R971	0	1000	CARm+C141CAR-->CAR+C141CARm	Carnitine transport reaction
R972	0	1000	CARm+C150CAR-->CAR+C150CARm	Carnitine transport reaction
R973	0	1000	CARm+C160CAR-->CAR+C160CARm	Carnitine transport reaction
R974	0	1000	CARm+C161CAR-->CAR+C161CARm	Carnitine transport reaction
R975	0	1000	CARm+C162CAR-->CAR+C162CARm	Carnitine transport reaction
R976	0	1000	CARm+C170CAR-->CAR+C170CARm	Carnitine transport reaction
R977	0	1000	CARm+C171CAR-->CAR+C171CARm	Carnitine transport reaction
R978	0	1000	CARm+C180CAR-->CAR+C180CARm	Carnitine transport reaction
R979	0	1000	CARm+C181CAR-->CAR+C181CARm	Carnitine transport reaction
R980	0	1000	CARm+C182CAR-->CAR+C182CARm	Carnitine transport reaction
R981	0	1000	CARm+C183CAR-->CAR+C183CARm	Carnitine transport reaction
R982	0	1000	CARm+C190CAR-->CAR+C190CARm	Carnitine transport reaction
R983	0	1000	CARm+C191CAR-->CAR+C191CARm	Carnitine transport reaction
R984	0	1000	CARm+C192CAR-->CAR+C192CARm	Carnitine transport reaction
R985	0	1000	CARm+C200CAR-->CAR+C200CARm	Carnitine transport reaction
R986	-1000	1000	C120CARm+COAm<==>CARm+C120COAm	Carnitine O-acetyltransferase	http://identifiers.org/ec-code/2.3.1.7	Aspni_transcript.chr_801G109.1
R987	-1000	1000	C140CARm+COAm<==>CARm+C140COAm	Carnitine O-acetyltransferase	http://identifiers.org/ec-code/2.3.1.7	Aspni_transcript.chr_801G109.1
R988	-1000	1000	C141CARm+COAm<==>CARm+C141COAm	Carnitine O-acetyltransferase	http://identifiers.org/ec-code/2.3.1.7	Aspni_transcript.chr_801G109.1
R989	-1000	1000	C150CARm+COAm<==>CARm+C150COAm	Carnitine O-acetyltransferase	http://identifiers.org/ec-code/2.3.1.7	Aspni_transcript.chr_801G109.1
R990	-1000	1000	C160CARm+COAm<==>CARm+C160COAm	Carnitine O-acetyltransferase	http://identifiers.org/ec-code/2.3.1.7	Aspni_transcript.chr_801G109.1
R991	-1000	1000	C161CARm+COAm<==>CARm+C161COAm	Carnitine O-acetyltransferase	http://identifiers.org/ec-code/2.3.1.7	Aspni_transcript.chr_801G109.1
R992	-1000	1000	C162CARm+COAm<==>CARm+C162COAm	Carnitine O-acetyltransferase	http://identifiers.org/ec-code/2.3.1.7	Aspni_transcript.chr_801G109.1
R993	-1000	1000	C170CARm+COAm<==>CARm+C170COAm	Carnitine O-acetyltransferase	http://identifiers.org/ec-code/2.3.1.7	Aspni_transcript.chr_801G109.1
R994	-1000	1000	C171CARm+COAm<==>CARm+C171COAm	Carnitine O-acetyltransferase	http://identifiers.org/ec-code/2.3.1.7	Aspni_transcript.chr_801G109.1
R995	-1000	1000	C180CARm+COAm<==>CARm+C180COAm	Carnitine O-acetyltransferase	http://identifiers.org/ec-code/2.3.1.7	Aspni_transcript.chr_801G109.1
R996	-1000	1000	C181CARm+COAm<==>CARm+C181COAm	Carnitine O-acetyltransferase	http://identifiers.org/ec-code/2.3.1.7	Aspni_transcript.chr_801G109.1
R997	-1000	1000	C182CARm+COAm<==>CARm+C182COAm	Carnitine O-acetyltransferase	http://identifiers.org/ec-code/2.3.1.7	Aspni_transcript.chr_801G109.1
R998	-1000	1000	C183CARm+COAm<==>CARm+C183COAm	Carnitine O-acetyltransferase	http://identifiers.org/ec-code/2.3.1.7	Aspni_transcript.chr_801G109.1
R999	-1000	1000	C190CARm+COAm<==>CARm+C190COAm	Carnitine O-acetyltransferase	http://identifiers.org/ec-code/2.3.1.7	Aspni_transcript.chr_801G109.1
R1000	-1000	1000	C191CARm+COAm<==>CARm+C191COAm	Carnitine O-acetyltransferase	http://identifiers.org/ec-code/2.3.1.7	Aspni_transcript.chr_801G109.1
R1001	-1000	1000	C192CARm+COAm<==>CARm+C192COAm	Carnitine O-acetyltransferase	http://identifiers.org/ec-code/2.3.1.7	Aspni_transcript.chr_801G109.1
R1002	-1000	1000	C200CARm+COAm<==>CARm+C200COAm	Carnitine O-acetyltransferase	http://identifiers.org/ec-code/2.3.1.7	Aspni_transcript.chr_801G109.1
R1003	0	1000	Hp+C200COAp+FADp-->C20DCOAp+FADH2p	Long-chain-acyl-CoA dehydrogenase	http://identifiers.org/kegg.reaction/R00392
R1004	0	0	Hp+C200COAp+FADp-->C20DCOAp+FADH2p	Acyl-CoA dehydrogenase	http://identifiers.org/kegg.reaction/R00392
R1005	-1000	1000	C20DCOAp+H2Op<==>C20HCOAp	Enoyl-CoA hydratase	http://identifiers.org/kegg.reaction/R02685	Aspni_transcript.chr_202G615.1 OR Aspni_transcript.chr_304G143.1 OR Aspni_transcript.chr_402G262.1 OR Aspni_transcript.chr_402G535.1 OR Aspni_transcript.chr_402G664.1 OR Aspni_transcript.chr_601G252.1
R1006	-1000	1000	C20HCOAp+NADp<==>C20OCOAp+NADHp	3-hydroxyacyl-CoA dehydrogenase	http://identifiers.org/kegg.reaction/R01778	Aspni_transcript.chr_102G46.1 OR Aspni_transcript.chr_202G615.1 OR Aspni_transcript.chr_202G931.1 OR Aspni_transcript.chr_304G143.1 OR Aspni_transcript.chr_304G319.1 OR Aspni_transcript.chr_401G17.1 OR Aspni_transcript.chr_402G262.1 OR Aspni_transcript.chr_402G391.1 OR Aspni_transcript.chr_402G535.1 OR Aspni_transcript.chr_402G664.1 OR Aspni_transcript.chr_403G23.1 OR Aspni_transcript.chr_601G252…
R1007	0	1000	C20OCOAp+COAp-->ACCOAp+C180COAp	3-ketoacyl-CoA thiolase	http://identifiers.org/kegg.reaction/R00391	Aspni_transcript.chr_201G51.1 OR Aspni_transcript.chr_201G177.1 OR Aspni_transcript.chr_201G177.2 OR Aspni_transcript.chr_402G315.1 OR Aspni_transcript.chr_402G315.2 OR Aspni_transcript.chr_602G67.1 OR Aspni_transcript.chr_602G533.1 OR Aspni_transcript.chr_802G502.1
R1008	0	1000	Hp+C180COAp+FADp-->C18DCOAp+FADH2p	Long-chain-acyl-CoA dehydrogenase	http://identifiers.org/kegg.reaction/R00392
R1009	0	0	Hp+C180COAp+FADp-->C18DCOAp+FADH2p	Acyl-CoA dehydrogenase	http://identifiers.org/kegg.reaction/R00392
R1010	-1000	1000	C18DCOAp+H2Op<==>C18HCOAp	Enoyl-CoA hydratase	http://identifiers.org/kegg.reaction/R07760	Aspni_transcript.chr_502G401.1 OR Aspni_transcript.chr_602G616.1
R1011	-1000	1000	C18HCOAp+NADp<==>C18OCOAp+NADHp	3-hydroxyacyl-CoA dehydrogenase	http://identifiers.org/kegg.reaction/R01778	Aspni_transcript.chr_102G46.1 OR Aspni_transcript.chr_202G615.1 OR Aspni_transcript.chr_202G931.1 OR Aspni_transcript.chr_304G143.1 OR Aspni_transcript.chr_304G319.1 OR Aspni_transcript.chr_401G17.1 OR Aspni_transcript.chr_402G262.1 OR Aspni_transcript.chr_402G391.1 OR Aspni_transcript.chr_402G535.1 OR Aspni_transcript.chr_402G664.1 OR Aspni_transcript.chr_403G23.1 OR Aspni_transcript.chr_601G252…
R1012	0	1000	C18OCOAp+COAp-->ACCOAp+C160COAp	3-ketoacyl-CoA thiolase	http://identifiers.org/kegg.reaction/R00391	Aspni_transcript.chr_201G51.1 OR Aspni_transcript.chr_201G177.1 OR Aspni_transcript.chr_201G177.2 OR Aspni_transcript.chr_402G315.1 OR Aspni_transcript.chr_402G315.2 OR Aspni_transcript.chr_602G67.1 OR Aspni_transcript.chr_602G533.1 OR Aspni_transcript.chr_802G502.1
R1013	0	1000	Hp+C160COAp+FADp-->C16DCOAp+FADH2p	Long-chain-acyl-CoA dehydrogenase	http://identifiers.org/kegg.reaction/R01279	Aspni_transcript.chr_401G59.1 OR Aspni_transcript.chr_501G206.1
R1014	0	0	Hp+C160COAp+FADp-->C16DCOAp+FADH2p	Acyl-CoA dehydrogenase	http://identifiers.org/kegg.reaction/R01279	Aspni_transcript.chr_401G59.1 OR Aspni_transcript.chr_501G206.1
R1015	-1000	1000	C16DCOAp+H2Op<==>C16HCOAp	Enoyl-CoA hydratase	http://identifiers.org/kegg.reaction/R04738	Aspni_transcript.chr_202G615.1 OR Aspni_transcript.chr_304G143.1 OR Aspni_transcript.chr_402G262.1 OR Aspni_transcript.chr_402G535.1 OR Aspni_transcript.chr_402G664.1 OR Aspni_transcript.chr_601G252.1
R1016	-1000	1000	C16HCOAp+NADp<==>C16OCOAp+NADHp	3-hydroxyacyl-CoA dehydrogenase	http://identifiers.org/kegg.reaction/R04737	Aspni_transcript.chr_102G46.1 OR Aspni_transcript.chr_202G615.1 OR Aspni_transcript.chr_202G931.1 OR Aspni_transcript.chr_304G143.1 OR Aspni_transcript.chr_304G319.1 OR Aspni_transcript.chr_401G17.1 OR Aspni_transcript.chr_402G262.1 OR Aspni_transcript.chr_402G391.1 OR Aspni_transcript.chr_402G535.1 OR Aspni_transcript.chr_402G664.1 OR Aspni_transcript.chr_403G23.1 OR Aspni_transcript.chr_601G252…
R1017	0	1000	C16OCOAp+COAp-->ACCOAp+C140COAp	3-ketoacyl-CoA thiolase	http://identifiers.org/kegg.reaction/R03991	Aspni_transcript.chr_201G51.1 OR Aspni_transcript.chr_201G177.1 OR Aspni_transcript.chr_201G177.2 OR Aspni_transcript.chr_402G315.1 OR Aspni_transcript.chr_402G315.2 OR Aspni_transcript.chr_602G67.1 OR Aspni_transcript.chr_602G533.1 OR Aspni_transcript.chr_802G502.1
R1018	0	1000	Hp+C140COAp+FADp-->C14DCOAp+FADH2p	Long-chain-acyl-CoA dehydrogenase	http://identifiers.org/kegg.reaction/R03990	Aspni_transcript.chr_401G59.1 OR Aspni_transcript.chr_501G206.1
R1019	0	0	Hp+C140COAp+FADp-->C14DCOAp+FADH2p	Acyl-CoA dehydrogenase	http://identifiers.org/kegg.reaction/R03990	Aspni_transcript.chr_401G59.1 OR Aspni_transcript.chr_501G206.1
R1020	-1000	1000	C14DCOAp+H2Op<==>C14HCOAp	Enoyl-CoA hydratase	http://identifiers.org/kegg.reaction/R04740	Aspni_transcript.chr_202G615.1 OR Aspni_transcript.chr_304G143.1 OR Aspni_transcript.chr_402G262.1 OR Aspni_transcript.chr_402G535.1 OR Aspni_transcript.chr_402G664.1 OR Aspni_transcript.chr_601G252.1
R1021	-1000	1000	C14HCOAp+NADp<==>C14OCOAp+NADHp	3-hydroxyacyl-CoA dehydrogenase	http://identifiers.org/kegg.reaction/R04739	Aspni_transcript.chr_102G46.1 OR Aspni_transcript.chr_202G615.1 OR Aspni_transcript.chr_202G931.1 OR Aspni_transcript.chr_304G143.1 OR Aspni_transcript.chr_304G319.1 OR Aspni_transcript.chr_401G17.1 OR Aspni_transcript.chr_402G262.1 OR Aspni_transcript.chr_402G391.1 OR Aspni_transcript.chr_402G535.1 OR Aspni_transcript.chr_402G664.1 OR Aspni_transcript.chr_403G23.1 OR Aspni_transcript.chr_601G252…
R1022	0	1000	C14OCOAp+COAp-->ACCOAp+C120COAp	3-ketoacyl-CoA thiolase	http://identifiers.org/kegg.reaction/R03858	Aspni_transcript.chr_201G51.1 OR Aspni_transcript.chr_201G177.1 OR Aspni_transcript.chr_201G177.2 OR Aspni_transcript.chr_402G315.1 OR Aspni_transcript.chr_402G315.2 OR Aspni_transcript.chr_602G67.1 OR Aspni_transcript.chr_602G533.1 OR Aspni_transcript.chr_802G502.1
R1023	0	1000	Hp+C120COAp+FADp-->C12DCOAp+FADH2p	Long-chain-acyl-CoA dehydrogenase	http://identifiers.org/kegg.reaction/R03857	Aspni_transcript.chr_401G59.1
R1024	0	0	Hp+C120COAp+FADp-->C12DCOAp+FADH2p	Acyl-CoA dehydrogenase	http://identifiers.org/kegg.reaction/R03857	Aspni_transcript.chr_401G59.1
R1025	-1000	1000	C12DCOAp+H2Op<==>C12HCOAp	Enoyl-CoA hydratase	http://identifiers.org/kegg.reaction/R04170	Aspni_transcript.chr_202G615.1 OR Aspni_transcript.chr_304G143.1 OR Aspni_transcript.chr_402G262.1 OR Aspni_transcript.chr_402G535.1 OR Aspni_transcript.chr_402G664.1 OR Aspni_transcript.chr_601G252.1
R1026	-1000	1000	C12HCOAp+NADp<==>C12OCOAp+NADHp	3-hydroxyacyl-CoA dehydrogenase	http://identifiers.org/kegg.reaction/R04741	Aspni_transcript.chr_102G46.1 OR Aspni_transcript.chr_202G615.1 OR Aspni_transcript.chr_202G931.1 OR Aspni_transcript.chr_304G143.1 OR Aspni_transcript.chr_304G319.1 OR Aspni_transcript.chr_401G17.1 OR Aspni_transcript.chr_402G262.1 OR Aspni_transcript.chr_402G391.1 OR Aspni_transcript.chr_402G535.1 OR Aspni_transcript.chr_402G664.1 OR Aspni_transcript.chr_403G23.1 OR Aspni_transcript.chr_601G252…
R1027	0	1000	C12OCOAp+COAp-->ACCOAp+C100COAp	3-ketoacyl-CoA thiolase	http://identifiers.org/kegg.reaction/R04742	Aspni_transcript.chr_201G51.1 OR Aspni_transcript.chr_201G177.1 OR Aspni_transcript.chr_201G177.2 OR Aspni_transcript.chr_402G315.1 OR Aspni_transcript.chr_402G315.2 OR Aspni_transcript.chr_602G67.1 OR Aspni_transcript.chr_602G533.1 OR Aspni_transcript.chr_802G502.1
R1028	0	1000	Hp+C100COAp+FADp-->C10DCOAp+FADH2p	Long-chain-acyl-CoA dehydrogenase	http://identifiers.org/kegg.reaction/R04754	Aspni_transcript.chr_401G59.1
R1029	0	0	Hp+C100COAp+FADp-->C10DCOAp+FADH2p	Acyl-CoA dehydrogenase	http://identifiers.org/kegg.reaction/R04754	Aspni_transcript.chr_401G59.1
R1030	-1000	1000	C10DCOAp+H2Op<==>C10HCOAp	Enoyl-CoA hydratase	http://identifiers.org/kegg.reaction/R04744	Aspni_transcript.chr_202G615.1 OR Aspni_transcript.chr_304G143.1 OR Aspni_transcript.chr_402G262.1 OR Aspni_transcript.chr_402G535.1 OR Aspni_transcript.chr_402G664.1 OR Aspni_transcript.chr_601G252.1
R1031	-1000	1000	C10HCOAp+NADp<==>C10OCOAp+NADHp	3-hydroxyacyl-CoA dehydrogenase	http://identifiers.org/kegg.reaction/R04743	Aspni_transcript.chr_102G46.1 OR Aspni_transcript.chr_202G615.1 OR Aspni_transcript.chr_202G931.1 OR Aspni_transcript.chr_304G143.1 OR Aspni_transcript.chr_304G319.1 OR Aspni_transcript.chr_401G17.1 OR Aspni_transcript.chr_402G262.1 OR Aspni_transcript.chr_402G391.1 OR Aspni_transcript.chr_402G535.1 OR Aspni_transcript.chr_402G664.1 OR Aspni_transcript.chr_403G23.1 OR Aspni_transcript.chr_601G252…
R1032	0	1000	C10OCOAp+COAp-->ACCOAp+C80COAp	3-ketoacyl-CoA thiolase	http://identifiers.org/kegg.reaction/R03778	Aspni_transcript.chr_201G51.1 OR Aspni_transcript.chr_201G177.1 OR Aspni_transcript.chr_201G177.2 OR Aspni_transcript.chr_402G315.1 OR Aspni_transcript.chr_402G315.2 OR Aspni_transcript.chr_602G67.1 OR Aspni_transcript.chr_602G533.1 OR Aspni_transcript.chr_802G502.1
R1033	0	1000	Hp+C80COAp+FADp-->C8DCOAp+FADH2p	Long-chain-acyl-CoA dehydrogenase	http://identifiers.org/kegg.reaction/R03777	Aspni_transcript.chr_401G59.1
R1034	0	0	Hp+C80COAp+FADp-->C8DCOAp+FADH2p	Acyl-CoA dehydrogenase	http://identifiers.org/kegg.reaction/R03777	Aspni_transcript.chr_401G59.1
R1035	-1000	1000	C8DCOAp+H2Op<==>C8HCOAp	Enoyl-CoA hydratase	http://identifiers.org/kegg.reaction/R04746	Aspni_transcript.chr_202G615.1 OR Aspni_transcript.chr_304G143.1 OR Aspni_transcript.chr_402G262.1 OR Aspni_transcript.chr_402G535.1 OR Aspni_transcript.chr_402G664.1 OR Aspni_transcript.chr_601G252.1
R1036	-1000	1000	C8HCOAp+NADp<==>C8OCOAp+NADHp	3-hydroxyacyl-CoA dehydrogenase	http://identifiers.org/kegg.reaction/R04745	Aspni_transcript.chr_102G46.1 OR Aspni_transcript.chr_202G615.1 OR Aspni_transcript.chr_202G931.1 OR Aspni_transcript.chr_304G143.1 OR Aspni_transcript.chr_304G319.1 OR Aspni_transcript.chr_401G17.1 OR Aspni_transcript.chr_402G262.1 OR Aspni_transcript.chr_402G391.1 OR Aspni_transcript.chr_402G535.1 OR Aspni_transcript.chr_402G664.1 OR Aspni_transcript.chr_403G23.1 OR Aspni_transcript.chr_601G252…
R1037	0	1000	C8OCOAp+COAp-->ACCOAp+C60COAp	3-ketoacyl-CoA thiolase	http://identifiers.org/kegg.reaction/R04747	Aspni_transcript.chr_201G51.1 OR Aspni_transcript.chr_201G177.1 OR Aspni_transcript.chr_201G177.2 OR Aspni_transcript.chr_402G315.1 OR Aspni_transcript.chr_402G315.2 OR Aspni_transcript.chr_602G67.1 OR Aspni_transcript.chr_602G533.1 OR Aspni_transcript.chr_802G502.1
R1038	0	1000	Hp+C60COAp+FADp-->C6DCOAp+FADH2p	Acyl-CoA dehydrogenase	http://identifiers.org/kegg.reaction/R04751	Aspni_transcript.chr_401G59.1
R1039	-1000	1000	C6DCOAp+H2Op<==>C6HCOAp	Enoyl-CoA hydratase	http://identifiers.org/kegg.reaction/R04749	Aspni_transcript.chr_202G615.1 OR Aspni_transcript.chr_304G143.1 OR Aspni_transcript.chr_402G262.1 OR Aspni_transcript.chr_402G535.1 OR Aspni_transcript.chr_402G664.1 OR Aspni_transcript.chr_601G252.1
R1040	-1000	1000	C6HCOAp+NADp<==>C6OCOAp+NADHp	3-hydroxyacyl-CoA dehydrogenase	http://identifiers.org/kegg.reaction/R04748	Aspni_transcript.chr_102G46.1 OR Aspni_transcript.chr_202G615.1 OR Aspni_transcript.chr_202G931.1 OR Aspni_transcript.chr_304G143.1 OR Aspni_transcript.chr_304G319.1 OR Aspni_transcript.chr_401G17.1 OR Aspni_transcript.chr_402G262.1 OR Aspni_transcript.chr_402G391.1 OR Aspni_transcript.chr_402G535.1 OR Aspni_transcript.chr_402G664.1 OR Aspni_transcript.chr_403G23.1 OR Aspni_transcript.chr_601G252…
R1041	0	1000	C6OCOAp+COAp-->ACCOAp+C40COAp	3-ketoacyl-CoA thiolase	http://identifiers.org/kegg.reaction/R01177	Aspni_transcript.chr_201G51.1 OR Aspni_transcript.chr_201G177.1 OR Aspni_transcript.chr_201G177.2 OR Aspni_transcript.chr_402G315.1 OR Aspni_transcript.chr_402G315.2 OR Aspni_transcript.chr_503G243.1 OR Aspni_transcript.chr_602G67.1 OR Aspni_transcript.chr_602G533.1 OR Aspni_transcript.chr_802G502.1
R1042	0	1000	Hp+C40COAp+FADp-->C4DCOAp+FADH2p	Acyl-CoA dehydrogenase	http://identifiers.org/kegg.reaction/R01175	Aspni_transcript.chr_401G59.1
R1043	-1000	1000	C4DCOAp+H2Op<==>C4HCOAp	Enoyl-CoA hydratase	http://identifiers.org/kegg.reaction/R05595, http://identifiers.org/kegg.reaction/R03027	Aspni_transcript.chr_202G615.1 OR Aspni_transcript.chr_304G143.1 OR Aspni_transcript.chr_402G262.1 OR Aspni_transcript.chr_402G535.1 OR Aspni_transcript.chr_402G664.1 OR Aspni_transcript.chr_601G252.1
R1044	-1000	1000	C4HCOAp+NADp<==>AACCOAp+NADHp	3-hydroxyacyl-CoA dehydrogenase	http://identifiers.org/kegg.reaction/R01975	Aspni_transcript.chr_102G46.1 OR Aspni_transcript.chr_202G615.1 OR Aspni_transcript.chr_202G931.1 OR Aspni_transcript.chr_304G143.1 OR Aspni_transcript.chr_304G319.1 OR Aspni_transcript.chr_401G17.1 OR Aspni_transcript.chr_402G262.1 OR Aspni_transcript.chr_402G391.1 OR Aspni_transcript.chr_402G535.1 OR Aspni_transcript.chr_402G664.1 OR Aspni_transcript.chr_403G23.1 OR Aspni_transcript.chr_601G252…
R1045	0	1000	AACCOAp+COAp-->2*ACCOAp	Acetyl-CoA C-acetyltransferase, acetoacetyl-CoA thiolase	http://identifiers.org/kegg.reaction/R00238	Aspni_transcript.chr_201G51.1 OR Aspni_transcript.chr_201G177.1 OR Aspni_transcript.chr_201G177.2 OR Aspni_transcript.chr_402G315.1 OR Aspni_transcript.chr_402G315.2 OR Aspni_transcript.chr_503G243.1 OR Aspni_transcript.chr_602G67.1 OR Aspni_transcript.chr_602G533.1 OR Aspni_transcript.chr_802G502.1
R1046	0	1000	Hp+C190COAp+FADp-->C19DCOAp+FADH2p	Long-chain-acyl-CoA dehydrogenase	http://identifiers.org/kegg.reaction/R00392
R1047	0	0	Hp+C190COAp+FADp-->C19DCOAp+FADH2p	Acyl-CoA dehydrogenase	http://identifiers.org/kegg.reaction/R00392
R1048	-1000	1000	C19DCOAp+H2Op<==>C19HCOAp	Enoyl-CoA hydratase	http://identifiers.org/kegg.reaction/R02685	Aspni_transcript.chr_202G615.1 OR Aspni_transcript.chr_304G143.1 OR Aspni_transcript.chr_402G262.1 OR Aspni_transcript.chr_402G535.1 OR Aspni_transcript.chr_402G664.1 OR Aspni_transcript.chr_601G252.1
R1049	-1000	1000	C19HCOAp+NADp<==>C19OCOAp+NADHp	3-hydroxyacyl-CoA dehydrogenase	http://identifiers.org/kegg.reaction/R01778	Aspni_transcript.chr_102G46.1 OR Aspni_transcript.chr_202G615.1 OR Aspni_transcript.chr_202G931.1 OR Aspni_transcript.chr_304G143.1 OR Aspni_transcript.chr_304G319.1 OR Aspni_transcript.chr_401G17.1 OR Aspni_transcript.chr_402G262.1 OR Aspni_transcript.chr_402G391.1 OR Aspni_transcript.chr_402G535.1 OR Aspni_transcript.chr_402G664.1 OR Aspni_transcript.chr_403G23.1 OR Aspni_transcript.chr_601G252…
R1050	0	1000	C19OCOAp+COAp-->ACCOAp+C170COAp	3-ketoacyl-CoA thiolase	http://identifiers.org/kegg.reaction/R00391	Aspni_transcript.chr_201G51.1 OR Aspni_transcript.chr_201G177.1 OR Aspni_transcript.chr_201G177.2 OR Aspni_transcript.chr_402G315.1 OR Aspni_transcript.chr_402G315.2 OR Aspni_transcript.chr_602G67.1 OR Aspni_transcript.chr_602G533.1 OR Aspni_transcript.chr_802G502.1
R1051	0	1000	Hp+C170COAp+FADp-->C17DCOAp+FADH2p	Long-chain-acyl-CoA dehydrogenase	http://identifiers.org/kegg.reaction/R00392
R1052	0	0	Hp+C170COAp+FADp-->C17DCOAp+FADH2p	Acyl-CoA dehydrogenase	http://identifiers.org/kegg.reaction/R00392
R1053	-1000	1000	C17DCOAp+H2Op<==>C17HCOAp	Enoyl-CoA hydratase	http://identifiers.org/kegg.reaction/R02685	Aspni_transcript.chr_202G615.1 OR Aspni_transcript.chr_304G143.1 OR Aspni_transcript.chr_402G262.1 OR Aspni_transcript.chr_402G535.1 OR Aspni_transcript.chr_402G664.1 OR Aspni_transcript.chr_601G252.1
R1054	-1000	1000	C17HCOAp+NADp<==>C17OCOAp+NADHp	3-hydroxyacyl-CoA dehydrogenase	http://identifiers.org/kegg.reaction/R01778	Aspni_transcript.chr_102G46.1 OR Aspni_transcript.chr_202G615.1 OR Aspni_transcript.chr_202G931.1 OR Aspni_transcript.chr_304G143.1 OR Aspni_transcript.chr_304G319.1 OR Aspni_transcript.chr_401G17.1 OR Aspni_transcript.chr_402G262.1 OR Aspni_transcript.chr_402G391.1 OR Aspni_transcript.chr_402G535.1 OR Aspni_transcript.chr_402G664.1 OR Aspni_transcript.chr_403G23.1 OR Aspni_transcript.chr_601G252…
R1055	0	1000	C17OCOAp+COAp-->ACCOAp+C150COAp	3-ketoacyl-CoA thiolase	http://identifiers.org/kegg.reaction/R00391	Aspni_transcript.chr_201G51.1 OR Aspni_transcript.chr_201G177.1 OR Aspni_transcript.chr_201G177.2 OR Aspni_transcript.chr_402G315.1 OR Aspni_transcript.chr_402G315.2 OR Aspni_transcript.chr_602G67.1 OR Aspni_transcript.chr_602G533.1 OR Aspni_transcript.chr_802G502.1
R1056	0	1000	Hp+C150COAp+FADp-->C15DCOAp+FADH2p	Long-chain-acyl-CoA dehydrogenase	http://identifiers.org/kegg.reaction/R00392
R1057	0	0	Hp+C150COAp+FADp-->C15DCOAp+FADH2p	Acyl-CoA dehydrogenase	http://identifiers.org/kegg.reaction/R00392
R1058	-1000	1000	C15DCOAp+H2Op<==>C15HCOAp	Enoyl-CoA hydratase	http://identifiers.org/kegg.reaction/R02685	Aspni_transcript.chr_202G615.1 OR Aspni_transcript.chr_304G143.1 OR Aspni_transcript.chr_402G262.1 OR Aspni_transcript.chr_402G535.1 OR Aspni_transcript.chr_402G664.1 OR Aspni_transcript.chr_601G252.1
R1059	-1000	1000	C15HCOAp+NADp<==>C15OCOAp+NADHp	3-hydroxyacyl-CoA dehydrogenase	http://identifiers.org/kegg.reaction/R01778	Aspni_transcript.chr_102G46.1 OR Aspni_transcript.chr_202G615.1 OR Aspni_transcript.chr_202G931.1 OR Aspni_transcript.chr_304G143.1 OR Aspni_transcript.chr_304G319.1 OR Aspni_transcript.chr_401G17.1 OR Aspni_transcript.chr_402G262.1 OR Aspni_transcript.chr_402G391.1 OR Aspni_transcript.chr_402G535.1 OR Aspni_transcript.chr_402G664.1 OR Aspni_transcript.chr_403G23.1 OR Aspni_transcript.chr_601G252…
R1060	0	1000	C15OCOAp+COAp-->ACCOAp+C130COAp	3-ketoacyl-CoA thiolase	http://identifiers.org/kegg.reaction/R00391	Aspni_transcript.chr_201G51.1 OR Aspni_transcript.chr_201G177.1 OR Aspni_transcript.chr_201G177.2 OR Aspni_transcript.chr_402G315.1 OR Aspni_transcript.chr_402G315.2 OR Aspni_transcript.chr_602G67.1 OR Aspni_transcript.chr_602G533.1 OR Aspni_transcript.chr_802G502.1
R1061	0	1000	Hp+C130COAp+FADp-->C13DCOAp+FADH2p	Long-chain-acyl-CoA dehydrogenase	http://identifiers.org/kegg.reaction/R00392
R1062	0	0	Hp+C130COAp+FADp-->C13DCOAp+FADH2p	Acyl-CoA dehydrogenase	http://identifiers.org/kegg.reaction/R00392
R1063	-1000	1000	C13DCOAp+H2Op<==>C13HCOAp	Enoyl-CoA hydratase	http://identifiers.org/kegg.reaction/R02685	Aspni_transcript.chr_202G615.1 OR Aspni_transcript.chr_304G143.1 OR Aspni_transcript.chr_402G262.1 OR Aspni_transcript.chr_402G535.1 OR Aspni_transcript.chr_402G664.1 OR Aspni_transcript.chr_601G252.1
R1064	-1000	1000	C13HCOAp+NADp<==>C13OCOAp+NADHp	3-hydroxyacyl-CoA dehydrogenase	http://identifiers.org/kegg.reaction/R01778	Aspni_transcript.chr_102G46.1 OR Aspni_transcript.chr_202G615.1 OR Aspni_transcript.chr_202G931.1 OR Aspni_transcript.chr_304G143.1 OR Aspni_transcript.chr_304G319.1 OR Aspni_transcript.chr_401G17.1 OR Aspni_transcript.chr_402G262.1 OR Aspni_transcript.chr_402G391.1 OR Aspni_transcript.chr_402G535.1 OR Aspni_transcript.chr_402G664.1 OR Aspni_transcript.chr_403G23.1 OR Aspni_transcript.chr_601G252…
R1065	0	1000	C13OCOAp+COAp-->ACCOAp+C110COAp	3-ketoacyl-CoA thiolase	http://identifiers.org/kegg.reaction/R00391	Aspni_transcript.chr_201G51.1 OR Aspni_transcript.chr_201G177.1 OR Aspni_transcript.chr_201G177.2 OR Aspni_transcript.chr_402G315.1 OR Aspni_transcript.chr_402G315.2 OR Aspni_transcript.chr_602G67.1 OR Aspni_transcript.chr_602G533.1 OR Aspni_transcript.chr_802G502.1
R1066	0	1000	Hp+C110COAp+FADp-->C11DCOAp+FADH2p	Long-chain-acyl-CoA dehydrogenase	http://identifiers.org/kegg.reaction/R00392
R1067	0	0	Hp+C110COAp+FADp-->C11DCOAp+FADH2p	Acyl-CoA dehydrogenase	http://identifiers.org/kegg.reaction/R00392
R1068	-1000	1000	C11DCOAp+H2Op<==>C11HCOAp	Enoyl-CoA hydratase	http://identifiers.org/kegg.reaction/R02685	Aspni_transcript.chr_202G615.1 OR Aspni_transcript.chr_304G143.1 OR Aspni_transcript.chr_402G262.1 OR Aspni_transcript.chr_402G535.1 OR Aspni_transcript.chr_402G664.1 OR Aspni_transcript.chr_601G252.1
R1069	-1000	1000	C11HCOAp+NADp<==>C11OCOAp+NADHp	3-hydroxyacyl-CoA dehydrogenase	http://identifiers.org/kegg.reaction/R01778	Aspni_transcript.chr_102G46.1 OR Aspni_transcript.chr_202G615.1 OR Aspni_transcript.chr_202G931.1 OR Aspni_transcript.chr_304G143.1 OR Aspni_transcript.chr_304G319.1 OR Aspni_transcript.chr_401G17.1 OR Aspni_transcript.chr_402G262.1 OR Aspni_transcript.chr_402G391.1 OR Aspni_transcript.chr_402G535.1 OR Aspni_transcript.chr_402G664.1 OR Aspni_transcript.chr_403G23.1 OR Aspni_transcript.chr_601G252…
R1070	0	1000	C11OCOAp+COAp-->ACCOAp+C90COAp	3-ketoacyl-CoA thiolase	http://identifiers.org/kegg.reaction/R00391	Aspni_transcript.chr_201G51.1 OR Aspni_transcript.chr_201G177.1 OR Aspni_transcript.chr_201G177.2 OR Aspni_transcript.chr_402G315.1 OR Aspni_transcript.chr_402G315.2 OR Aspni_transcript.chr_602G67.1 OR Aspni_transcript.chr_602G533.1 OR Aspni_transcript.chr_802G502.1
R1071	0	1000	Hp+C90COAp+FADp-->C9DCOAp+FADH2p	Acyl-CoA dehydrogenase	http://identifiers.org/kegg.reaction/R00392
R1072	-1000	1000	C9DCOAp+H2Op<==>C9HCOAp	Enoyl-CoA hydratase	http://identifiers.org/kegg.reaction/R02685	Aspni_transcript.chr_202G615.1 OR Aspni_transcript.chr_304G143.1 OR Aspni_transcript.chr_402G262.1 OR Aspni_transcript.chr_402G535.1 OR Aspni_transcript.chr_402G664.1 OR Aspni_transcript.chr_601G252.1
R1073	-1000	1000	C9HCOAp+NADp<==>C9OCOAp+NADHp	3-hydroxyacyl-CoA dehydrogenase	http://identifiers.org/kegg.reaction/R01778	Aspni_transcript.chr_102G46.1 OR Aspni_transcript.chr_202G615.1 OR Aspni_transcript.chr_202G931.1 OR Aspni_transcript.chr_304G143.1 OR Aspni_transcript.chr_304G319.1 OR Aspni_transcript.chr_401G17.1 OR Aspni_transcript.chr_402G262.1 OR Aspni_transcript.chr_402G391.1 OR Aspni_transcript.chr_402G535.1 OR Aspni_transcript.chr_402G664.1 OR Aspni_transcript.chr_403G23.1 OR Aspni_transcript.chr_601G252…
R1074	0	1000	C9OCOAp+COAp-->ACCOAp+C70COAp	3-ketoacyl-CoA thiolase	http://identifiers.org/kegg.reaction/R00391	Aspni_transcript.chr_201G51.1 OR Aspni_transcript.chr_201G177.1 OR Aspni_transcript.chr_201G177.2 OR Aspni_transcript.chr_402G315.1 OR Aspni_transcript.chr_402G315.2 OR Aspni_transcript.chr_602G67.1 OR Aspni_transcript.chr_602G533.1 OR Aspni_transcript.chr_802G502.1
R1075	0	1000	Hp+C70COAp+FADp-->C7DCOAp+FADH2p	Acyl-CoA dehydrogenase	http://identifiers.org/kegg.reaction/R00392
R1076	-1000	1000	C7DCOAp+H2Op<==>C7HCOAp	Enoyl-CoA hydratase	http://identifiers.org/kegg.reaction/R02685	Aspni_transcript.chr_202G615.1 OR Aspni_transcript.chr_304G143.1 OR Aspni_transcript.chr_402G262.1 OR Aspni_transcript.chr_402G535.1 OR Aspni_transcript.chr_402G664.1 OR Aspni_transcript.chr_601G252.1
R1077	-1000	1000	C7HCOAp+NADp<==>C7OCOAp+NADHp	3-hydroxyacyl-CoA dehydrogenase	http://identifiers.org/kegg.reaction/R01778	Aspni_transcript.chr_102G46.1 OR Aspni_transcript.chr_202G615.1 OR Aspni_transcript.chr_202G931.1 OR Aspni_transcript.chr_304G143.1 OR Aspni_transcript.chr_304G319.1 OR Aspni_transcript.chr_401G17.1 OR Aspni_transcript.chr_402G262.1 OR Aspni_transcript.chr_402G391.1 OR Aspni_transcript.chr_402G535.1 OR Aspni_transcript.chr_402G664.1 OR Aspni_transcript.chr_403G23.1 OR Aspni_transcript.chr_601G252…
R1078	0	1000	C7OCOAp+COAp-->ACCOAp+C50COAp	3-ketoacyl-CoA thiolase	http://identifiers.org/kegg.reaction/R00391	Aspni_transcript.chr_201G51.1 OR Aspni_transcript.chr_201G177.1 OR Aspni_transcript.chr_201G177.2 OR Aspni_transcript.chr_402G315.1 OR Aspni_transcript.chr_402G315.2 OR Aspni_transcript.chr_602G67.1 OR Aspni_transcript.chr_602G533.1 OR Aspni_transcript.chr_802G502.1
R1079	0	1000	Hp+C50COAp+FADp-->C5DCOAp+FADH2p	Acyl-CoA dehydrogenase	http://identifiers.org/kegg.reaction/R00392
R1080	-1000	1000	C5DCOAp+H2Op<==>C5HCOAp	Enoyl-CoA hydratase	http://identifiers.org/kegg.reaction/R02685	Aspni_transcript.chr_202G615.1 OR Aspni_transcript.chr_304G143.1 OR Aspni_transcript.chr_402G262.1 OR Aspni_transcript.chr_402G535.1 OR Aspni_transcript.chr_402G664.1 OR Aspni_transcript.chr_601G252.1
R1081	-1000	1000	C5HCOAp+NADp<==>C5OCOAp+NADHp	3-hydroxyacyl-CoA dehydrogenase	http://identifiers.org/kegg.reaction/R01778	Aspni_transcript.chr_102G46.1 OR Aspni_transcript.chr_202G615.1 OR Aspni_transcript.chr_202G931.1 OR Aspni_transcript.chr_304G143.1 OR Aspni_transcript.chr_304G319.1 OR Aspni_transcript.chr_401G17.1 OR Aspni_transcript.chr_402G262.1 OR Aspni_transcript.chr_402G391.1 OR Aspni_transcript.chr_402G535.1 OR Aspni_transcript.chr_402G664.1 OR Aspni_transcript.chr_403G23.1 OR Aspni_transcript.chr_601G252…
R1082	0	1000	C5OCOAp+COAp-->ACCOAp+PROPCOAp	3-ketoacyl-CoA thiolase	http://identifiers.org/kegg.reaction/R00927	Aspni_transcript.chr_201G51.1 OR Aspni_transcript.chr_201G177.1 OR Aspni_transcript.chr_201G177.2 OR Aspni_transcript.chr_402G315.1 OR Aspni_transcript.chr_402G315.2 OR Aspni_transcript.chr_503G243.1 OR Aspni_transcript.chr_602G67.1 OR Aspni_transcript.chr_602G533.1 OR Aspni_transcript.chr_802G502.1
R1083	0	1000	GL3P+0.022*C120ACP+0.031*C140ACP+0.022*C141ACP+0.214*C160ACP+0.045*C161ACP+0.016*C162ACP+0.045*C170ACP+0.08*C180ACP+0.2*C181ACP+0.183*C182ACP+0.081*C183ACP+0.061*C200ACP-->PSAGL3P+ACP	Glycerol-3-phosphate acyltransferase	http://identifiers.org/kegg.reaction/R09380	Aspni_transcript.chr_102G344.1 OR Aspni_transcript.chr_801G141.1
R1084	0	1000	T3P2+0.022*C120ACP+0.031*C140ACP+0.022*C141ACP+0.214*C160ACP+0.045*C161ACP+0.016*C162ACP+0.045*C170ACP+0.08*C180ACP+0.2*C181ACP+0.183*C182ACP+0.081*C183ACP+0.061*C200ACP-->PSAT3P2+ACP	Glycerol-3-phosphate acyltransferase
R1085	0	1000	PSAT3P2+NADPH-->PSAGL3P+NADP	Acyldihydroxyacetonephosphate reductase/ acylglycerone-phosphate reductase	http://identifiers.org/kegg.reaction/R02756	Aspni_transcript.chr_502G641.1 OR Aspni_transcript.chr_801G13.1
R1086	0	1000	PSAGL3P+0.022*C120ACP+0.031*C140ACP+0.022*C141ACP+0.214*C160ACP+0.045*C161ACP+0.016*C162ACP+0.045*C170ACP+0.08*C180ACP+0.2*C181ACP+0.183*C182ACP+0.081*C183ACP+0.061*C200ACP-->PSPA+ACP	1-acylglycerol-3-phosphate acyltransferase	http://identifiers.org/kegg.reaction/R09381	Aspni_transcript.chr_302G137.1 OR Aspni_transcript.chr_304G65.1
R1087	-1000	1000	PSPA+CTP<==>PSCDPDG+PPI	Cdp-diacylglycerol synthetase (phosphatidate cytidylyltransferase )	http://identifiers.org/kegg.reaction/R01799	Aspni_transcript.chr_201G271.1 OR Aspni_transcript.chr_202G1119.2 OR Aspni_transcript.chr_202G1119.1 OR Aspni_transcript.chr_401G814.1 OR Aspni_transcript.chr_401G814.2
R1088	-1000	1000	PSCDPDG+SER+H<==>CMP+PS	Phosphatidylserine synthase	http://identifiers.org/kegg.reaction/R01800	Aspni_transcript.chr_202G910.1
R1089	0	1000	GL3P+0.03*C120ACP+0.015*C140ACP+0.011*C141ACP+0.001*C150ACP+0.24*C160ACP+0.046*C161ACP+0.039*C162ACP+0.041*C170ACP+0.093*C180ACP+0.135*C181ACP+0.282*C182ACP+0.065*C183ACP+0.002*C200ACP-->PEAGL3P+ACP	Glycerol-3-phosphate acyltransferase	http://identifiers.org/kegg.reaction/R09380	Aspni_transcript.chr_102G344.1 OR Aspni_transcript.chr_801G141.1
R1090	0	1000	T3P2+0.03*C120ACP+0.015*C140ACP+0.011*C141ACP+0.001*C150ACP+0.24*C160ACP+0.046*C161ACP+0.039*C162ACP+0.041*C170ACP+0.093*C180ACP+0.135*C181ACP+0.282*C182ACP+0.065*C183ACP+0.002*C200ACP-->PEAT3P2+ACP	Glycerol-3-phosphate acyltransferase
R1091	0	1000	PEAT3P2+NADPH-->PEAGL3P+NADP	Acyldihydroxyacetonephosphate reductase/ acylglycerone-phosphate reductase	http://identifiers.org/kegg.reaction/R02756	Aspni_transcript.chr_502G641.1 OR Aspni_transcript.chr_801G13.1
R1092	0	1000	PEAGL3P+0.03*C120ACP+0.015*C140ACP+0.011*C141ACP+0.001*C150ACP+0.24*C160ACP+0.046*C161ACP+0.039*C162ACP+0.041*C170ACP+0.093*C180ACP+0.135*C181ACP+0.282*C182ACP+0.065*C183ACP+0.002*C200ACP-->PEPA+ACP	1-acylglycerol-3-phosphate acyltransferase	http://identifiers.org/kegg.reaction/R09381	Aspni_transcript.chr_302G137.1 OR Aspni_transcript.chr_304G65.1
R1093	-1000	1000	PEPA+CTP<==>PECDPDG+PPI	Cdp-diacylglycerol synthetase (phosphatidate cytidylyltransferase )	http://identifiers.org/kegg.reaction/R01799	Aspni_transcript.chr_201G271.1 OR Aspni_transcript.chr_202G1119.2 OR Aspni_transcript.chr_202G1119.1 OR Aspni_transcript.chr_401G814.1 OR Aspni_transcript.chr_401G814.2
R1094	-1000	1000	PECDPDG+SER+H<==>CMP+PEPS	Phosphatidylserine synthase	http://identifiers.org/kegg.reaction/R01800	Aspni_transcript.chr_202G910.1
R1095	0	1000	PEPS-->PE+CO2	Phosphatidylserine decarboxylase	http://identifiers.org/kegg.reaction/R02055	Aspni_transcript.chr_101G357.1 OR Aspni_transcript.chr_102G189.1 OR Aspni_transcript.chr_202G1322.1 OR Aspni_transcript.chr_301G322.1 OR Aspni_transcript.chr_601G202.1
R1096	0	1000	GL3P+0.01*C120ACP+0.044*C140ACP+0.077*C141ACP+0.224*C160ACP+0.039*C161ACP+0.018*C162ACP+0.048*C170ACP+0.068*C180ACP+0.131*C181ACP+0.308*C182ACP+0.021*C183ACP+0.012*C200ACP-->PCAGL3P+ACP	Glycerol-3-phosphate acyltransferase	http://identifiers.org/kegg.reaction/R09380	Aspni_transcript.chr_102G344.1 OR Aspni_transcript.chr_801G141.1
R1097	0	1000	T3P2+0.01*C120ACP+0.044*C140ACP+0.077*C141ACP+0.224*C160ACP+0.039*C161ACP+0.018*C162ACP+0.048*C170ACP+0.068*C180ACP+0.131*C181ACP+0.308*C182ACP+0.021*C183ACP+0.012*C200ACP-->PCAT3P2+ACP	Glycerol-3-phosphate acyltransferase
R1098	0	1000	PCAT3P2+NADPH-->PCAGL3P+NADP+H	Acyldihydroxyacetonephosphate reductase/ acylglycerone-phosphate reductase	http://identifiers.org/kegg.reaction/R02756	Aspni_transcript.chr_502G641.1 OR Aspni_transcript.chr_801G13.1
R1099	0	1000	PCAGL3P+0.01*C120ACP+0.044*C140ACP+0.077*C141ACP+0.224*C160ACP+0.039*C161ACP+0.018*C162ACP+0.048*C170ACP+0.068*C180ACP+0.131*C181ACP+0.308*C182ACP+0.021*C183ACP+0.012*C200ACP-->PCPA+ACP	1-acylglycerol-3-phosphate acyltransferase	http://identifiers.org/kegg.reaction/R09381	Aspni_transcript.chr_302G137.1 OR Aspni_transcript.chr_304G65.1
R1100	-1000	1000	PCPA+CTP<==>PCCDPDG+PPI	Cdp-diacylglycerol synthetase (phosphatidate cytidylyltransferase )	http://identifiers.org/kegg.reaction/R01799	Aspni_transcript.chr_201G271.1 OR Aspni_transcript.chr_202G1119.2 OR Aspni_transcript.chr_202G1119.1 OR Aspni_transcript.chr_401G814.1 OR Aspni_transcript.chr_401G814.2
R1101	-1000	1000	PCCDPDG+SER+H<==>CMP+PCPS	Phosphatidylserine synthase	http://identifiers.org/kegg.reaction/R01800	Aspni_transcript.chr_202G910.1
R1102	0	1000	PCPS-->PCPE+CO2	Phosphatidylserine decarboxylase	http://identifiers.org/kegg.reaction/R02055	Aspni_transcript.chr_101G357.1 OR Aspni_transcript.chr_102G189.1 OR Aspni_transcript.chr_202G1322.1 OR Aspni_transcript.chr_301G322.1 OR Aspni_transcript.chr_601G202.1
R1103	0	1000	PCPE+SAM-->SAH+PCPMME	Phosphatidylethanolamine N-methyltransferase	http://identifiers.org/kegg.reaction/R02056	Aspni_transcript.chr_304G556.1
R1104	0	1000	PCPMME+SAM-->SAH+PCPDME	Methylene-fatty-acyl-phospholipid synthase	http://identifiers.org/kegg.reaction/R03424	Aspni_transcript.chr_802G37.1 OR Aspni_transcript.chr_802G37.2
R1105	0	1000	PCPDME+SAM-->PC+SAH	Methylene-fatty-acyl-phospholipid synthase	http://identifiers.org/kegg.reaction/R01320	Aspni_transcript.chr_802G37.1 OR Aspni_transcript.chr_802G37.2
R1106	0	1000	GL3P+0.024*C120ACP+0.032*C140ACP+0.017*C141ACP+0.232*C160ACP+0.027*C161ACP+0.009*C162ACP+0.017*C170ACP+0.081*C180ACP+0.124*C181ACP+0.326*C182ACP+0.111*C183ACP-->CLAGL3P+ACP	Glycerol-3-phosphate acyltransferase	http://identifiers.org/kegg.reaction/R09380	Aspni_transcript.chr_102G344.1 OR Aspni_transcript.chr_801G141.1
R1107	0	1000	CLAGL3P+0.024*C120ACP+0.032*C140ACP+0.017*C141ACP+0.232*C160ACP+0.027*C161ACP+0.009*C162ACP+0.017*C170ACP+0.081*C180ACP+0.124*C181ACP+0.326*C182ACP+0.111*C183ACP-->CLPA+ACP	1-acylglycerol-3-phosphate acyltransferase	http://identifiers.org/kegg.reaction/R09381	Aspni_transcript.chr_302G137.1 OR Aspni_transcript.chr_304G65.1
R1108	-1000	1000	CLPA+CTP<==>CLCDPDG+PPI	Cdp-diacylglycerol synthetase (phosphatidate cytidylyltransferase )	http://identifiers.org/kegg.reaction/R01799	Aspni_transcript.chr_201G271.1 OR Aspni_transcript.chr_202G1119.2 OR Aspni_transcript.chr_202G1119.1 OR Aspni_transcript.chr_401G814.1 OR Aspni_transcript.chr_401G814.2
R1109	0	1000	CLCDPDG+GL3P-->CMP+CLPIGP	CDP-diacylglycerol-glycerol-3-phosphate 3-phosphatidyltransferase	http://identifiers.org/kegg.reaction/R01801	Aspni_transcript.chr_304G115.1 OR Aspni_transcript.chr_501G192.1
R1110	0	1000	CLPIGP+H2O-->PG+PI	Phosphatidylglycerophosphatase	http://identifiers.org/kegg.reaction/R02029
R1111	0	1000	CLCDPDG+PG-->CMP+CL	Cardiolipin synthase/CDP-diacylglycerol-glycerol-3-phosphate 3-phosphatidyltransferase	http://identifiers.org/kegg.reaction/R02030
R1112	0	1000	PG+H2O-->SEDAG+GLYC1P+H	phospholipase C	http://identifiers.org/kegg.reaction/R02027	Aspni_transcript.chr_201G287.1 OR Aspni_transcript.chr_202G1049.1 OR Aspni_transcript.chr_202G1050.1
R1113	0	1000	PC-->LPC+0.01*C120+0.044*C140+0.077*C141+0.224*C160+0.039*C161+0.018*C162+0.048*C170+0.068*C180+0.131*C181+0.308*C182+0.021*C183+0.012*C200	Phospholipase A2/lecithinase a/phosphatidase/phosphatidolipase/phospholipase A	http://identifiers.org/kegg.reaction/R01315
R1114	0	1000	PE-->LPE+0.03*C120+0.015*C140+0.011*C141+0.001*C150+0.24*C160+0.046*C161+0.039*C162+0.041*C170+0.093*C180+0.135*C181+0.282*C182+0.065*C183+0.002*C200	Phospholipase a2/lecithinase A/phosphatidase/phosphatidolipase/phospholipase a	http://identifiers.org/kegg.reaction/R02053
R1115	0	0	GL3P+NAD<==>T3P2+NADH+H	sn-Glycerol-3-phosphate:NAD+ 2-oxidoreductase	http://identifiers.org/kegg.reaction/R00842	Aspni_transcript.chr_202G586.1 OR Aspni_transcript.chr_304G666.1
R1116	-1000	1000	GL3P+FAD<==>T3P2+FADH2		http://identifiers.org/kegg.reaction/R00848	Aspni_transcript.chr_802G7.1 OR Aspni_transcript.chr_802G7.2
R1117	0	1000	PCPA+H2O-->SEDAG+PI	1,2-Diacyl-sn-glycerol 3-phosphate phosphohydrolase	http://identifiers.org/kegg.reaction/R02239	Aspni_transcript.chr_202G1187.1 OR Aspni_transcript.chr_402G109.1 OR Aspni_transcript.chr_602G379.1 OR Aspni_transcript.chr_701G476.1 OR Aspni_transcript.chr_802G134.1
R1118	0	0	PCPA+H2O-->SEDAG+PI	1,2-Diacyl-sn-glycerol 3-phosphate phosphohydrolase	http://identifiers.org/kegg.reaction/R02239	Aspni_transcript.chr_202G1187.1 OR Aspni_transcript.chr_402G109.1 OR Aspni_transcript.chr_602G379.1 OR Aspni_transcript.chr_701G476.1 OR Aspni_transcript.chr_802G134.1
R1119	0	1000	CTP+SEDAG-->CDP+PCPA+H	diacylglycerol kinase (CTP)	http://identifiers.org/kegg.reaction/R09944	Aspni_transcript.chr_402G863.1
R1120	0	1000	LPE+H2O-->0.024*C120+0.013*C140+0.012*C141+0.002*C150+0.154*C160+0.02*C161+0.008*C162+0.002*C170+0.026*C180+0.374*C181+0.327*C182+0.032*C183+0.006*C200+G3PE+H	lysophospholipase	http://identifiers.org/kegg.reaction/R03416	Aspni_transcript.chr_101G39.1 OR Aspni_transcript.chr_101G93.1 OR Aspni_transcript.chr_102G311.1 OR Aspni_transcript.chr_301G94.1 OR Aspni_transcript.chr_402G1191.1 OR Aspni_transcript.chr_602G349.1 OR Aspni_transcript.chr_602G349.2 OR Aspni_transcript.chr_701G321.1 OR Aspni_transcript.chr_801G70.1
R1121	0	1000	G3PE+H2O-->ETHLA+GLYC1P+H	Deoxylimonate A-ring-lactonohydrolase	http://identifiers.org/kegg.reaction/R01470	Aspni_transcript.chr_304G432.1 OR Aspni_transcript.chr_602G22.1 OR Aspni_transcript.chr_801G249.1
R1122	0	1000	ATP+ETHLA-->ADP+PEA+H	ATP:ethanolamine O-phosphotransferase	http://identifiers.org/kegg.reaction/R01468	Aspni_transcript.chr_802G331.1
R1123	0	1000	CTP+PEA-->PPI+CDPEA	CTP:ethanolamine-phosphate cytidylyltransferase	http://identifiers.org/kegg.reaction/R02038	Aspni_transcript.chr_602G12.1
R1124	0	1000	CDPEA+SEDAG-->CMP+PE+H	CDPethanolamine:1,2-diacylglycerol ethanolaminephosphotransferase	http://identifiers.org/kegg.reaction/R02057	Aspni_transcript.chr_503G102.1 OR Aspni_transcript.chr_701G770.1
R1125	0	1000	PC+H2O-->SEDAG+PCLN+H	Phosphatidylglycerol cholinephosphohydrolase	http://identifiers.org/kegg.reaction/R01312	Aspni_transcript.chr_201G287.1 OR Aspni_transcript.chr_202G1049.1 OR Aspni_transcript.chr_202G1050.1
R1126	0	1000	PE+H2O-->SEDAG+PEA+H	Phosphatidylglycerol cholinephosphohydrolase	http://identifiers.org/kegg.reaction/R02052	Aspni_transcript.chr_201G287.1 OR Aspni_transcript.chr_202G1049.1 OR Aspni_transcript.chr_202G1050.1
R1127	0	1000	PC+H2O-->PCPA+CHOLINE+2*H	Phosphatidylethanolamine phosphatidohydrolase	http://identifiers.org/kegg.reaction/R01310	Aspni_transcript.chr_304G633.1 OR Aspni_transcript.chr_401G172.1 OR Aspni_transcript.chr_701G947.1
R1128	0	1000	PE+H2O-->ETHLA+PCPA+H	Phosphatidylethanolamine phosphatidohydrolase	http://identifiers.org/kegg.reaction/R02051	Aspni_transcript.chr_304G633.1 OR Aspni_transcript.chr_401G172.1 OR Aspni_transcript.chr_701G947.1
R1129	0	1000	LPC+H2O-->G3PC+0.024*C120+0.013*C140+0.012*C141+0.002*C150+0.154*C160+0.02*C161+0.008*C162+0.002*C170+0.026*C180+0.374*C181+0.327*C182+0.032*C183+0.006*C200	lysophospholipase	http://identifiers.org/kegg.reaction/R02746	Aspni_transcript.chr_101G39.1 OR Aspni_transcript.chr_101G93.1 OR Aspni_transcript.chr_102G311.1 OR Aspni_transcript.chr_301G94.1 OR Aspni_transcript.chr_402G1191.1 OR Aspni_transcript.chr_602G349.1 OR Aspni_transcript.chr_602G349.2 OR Aspni_transcript.chr_701G321.1 OR Aspni_transcript.chr_801G70.1
R1130	0	1000	G3PC+H2O-->CHO+GLYC1P+H	Deoxylimonate A-ring-lactonohydrolase	http://identifiers.org/kegg.reaction/R01030	Aspni_transcript.chr_304G432.1 OR Aspni_transcript.chr_602G22.1 OR Aspni_transcript.chr_801G249.1
R1131	0	1000	ATP+CHO-->ADP+PCLN+H	ATP:choline phosphotransferase	http://identifiers.org/kegg.reaction/R01021	Aspni_transcript.chr_202G1053.1 OR Aspni_transcript.chr_701G537.1
R1132	0	1000	CTP+PCLN+H-->PPI+CDPCLN	CTP:choline-phosphate cytidylyltransferase	http://identifiers.org/kegg.reaction/R01890	Aspni_transcript.chr_802G67.1 OR Aspni_transcript.chr_802G67.3
R1133	0	1000	CDPCLN+SEDAG-->CMP+PC+H	CDP-choline:1-alkyl-2-acetylglycerol cholinephosphotransferase	http://identifiers.org/kegg.reaction/R01321
R1134	-1000	1000	G6P<==>MI1P	Myo-inositol-1-phosphate synthase	http://identifiers.org/kegg.reaction/R07324	Aspni_transcript.chr_501G54.1
R1135	0	1000	MI1P+H2O-->MYOI+PI	Myo-inositol-1(or 4)-monophosphatase	http://identifiers.org/kegg.reaction/R01187	Aspni_transcript.chr_202G10.1 OR Aspni_transcript.chr_601G269.1
R1136	-1000	1000	MYOI+O2<==>GLCUNT+H2O+H	inositol oxygenase	http://identifiers.org/kegg.reaction/R01184	Aspni_transcript.chr_502G517.1
R1137	0	1000	0.25*CLCDPDG+0.25*PCCDPDG+0.25*PECDPDG+0.25*PSCDPDG-->CDPDG	Artificial reaction for TGDMIPC
R1138	0	1000	CDPDG+MYOI-->CMP+PINS	Phosphatidylinositol synthase	http://identifiers.org/kegg.reaction/R01802	Aspni_transcript.chr_202G1326.1
R1139	0	1000	ATP+PINS+H-->ADP+PINSP	1-phosphatidylinositol 3-kinase/phosphoinositide 3-kinase	http://identifiers.org/kegg.reaction/R03362	Aspni_transcript.chr_401G397.1
R1140	0	1000	C160COA+SER-->COA+C18DHSPH+CO2	Serine C-palmitoyltransferase	http://identifiers.org/kegg.reaction/R01281	Aspni_transcript.chr_801G315.1 AND Aspni_transcript.chr_802G372.1 AND Aspni_transcript.chr_802G990.1	Corrected to AND
R1141	0	1000	PINS+H2O-->MI1P+SEDAG+2*H	1-Phosphatidyl-D-myo-inositol inositolphosphohydrolase	http://identifiers.org/kegg.reaction/R03332	Aspni_transcript.chr_201G287.1 OR Aspni_transcript.chr_202G1049.1 OR Aspni_transcript.chr_202G1050.1 OR Aspni_transcript.chr_402G1038.1 OR Aspni_transcript.chr_402G1038.2 OR Aspni_transcript.chr_802G579.1
R1142	0	0	PINS+H2O-->MI1P+SEDAG+2*H	1-Phosphatidyl-D-myo-inositol inositolphosphohydrolase	http://identifiers.org/kegg.reaction/R03332	Aspni_transcript.chr_201G287.1 OR Aspni_transcript.chr_202G1049.1 OR Aspni_transcript.chr_202G1050.1 OR Aspni_transcript.chr_402G1038.1 OR Aspni_transcript.chr_402G1038.2 OR Aspni_transcript.chr_802G579.1
R1143	0	1000	NAD+MYOI-->2INS+NADH+H	myo-inositol 2-dehydrogenase	http://identifiers.org/kegg.reaction/R01183	Aspni_transcript.chr_502G515.1 OR Aspni_transcript.chr_603G123.1 OR Aspni_transcript.chr_701G681.1
R1144	-1000	1000	ATP+PINS<==>ADP+PINS4P+H	phosphatidylinositol 4-kinase	http://identifiers.org/kegg.reaction/R03361	Aspni_transcript.chr_201G13.1 OR Aspni_transcript.chr_201G13.2
R1145	-1000	1000	ATP+PINS4P<==>ADP+PAIL45P+H	1-phosphatidylinositol-4-phosphate 5-kinase	http://identifiers.org/kegg.reaction/R03469	Aspni_transcript.chr_402G459.1 OR Aspni_transcript.chr_701G898.1
R1146	0	1000	C18DHSPH+H+NADPH-->C18SPH+NADP	3-dehydrosphinganine reductase	http://identifiers.org/kegg.reaction/R02978	Aspni_transcript.chr_202G655.1 OR Aspni_transcript.chr_802G301.1 OR Aspni_transcript.chr_802G301.2
R1147	0	1000	C18SPH+O2+NADPH+H-->C18PSPH+NADP+H2O	Sphingosine hydroxylase/ syringomycin response protein 2	http://identifiers.org/kegg.reaction/R06525	Aspni_transcript.chr_602G125.1
R1148	0	1000	C180COA+SER-->COA+C20DHSPH+CO2	Serine C-palmitoyltransferase	http://identifiers.org/ec-code/2.3.1.50	Aspni_transcript.chr_801G315.1 AND Aspni_transcript.chr_802G372.1 AND Aspni_transcript.chr_802G990.1	Corrected to AND
R1149	0	1000	C20DHSPH+NADPH+H-->C20SPH+NADP	3-dehydrosphinganine reductase	http://identifiers.org/kegg.reaction/R02978	Aspni_transcript.chr_202G655.1 OR Aspni_transcript.chr_802G301.1 OR Aspni_transcript.chr_802G301.2
R1150	0	1000	C20SPH+O2+NADPH+H-->C20PSPH+NADP+H2O	Sphingosine hydroxylase/ syringomycin response protein 2	http://identifiers.org/kegg.reaction/R06525	Aspni_transcript.chr_602G125.1
R1151	0	1000	C171COA+SER-->COA+C191DHSPH+CO2	Serine C-palmitoyltransferase	http://identifiers.org/ec-code/2.3.1.50	Aspni_transcript.chr_801G315.1 AND Aspni_transcript.chr_802G372.1 AND Aspni_transcript.chr_802G990.1	Corrected to AND
R1152	0	1000	C191DHSPH+NADPH+H-->C191SPH+NADP	3-dehydrosphinganine reductase	http://identifiers.org/kegg.reaction/R02978	Aspni_transcript.chr_202G655.1 OR Aspni_transcript.chr_802G301.1 OR Aspni_transcript.chr_802G301.2
R1153	0	1000	C18PSPH+C180COA-->CERB1A+COA	Ceramide synthase	http://identifiers.org/kegg.reaction/R01496	Aspni_transcript.chr_602G58.1 OR Aspni_transcript.chr_701G107.1 OR Aspni_transcript.chr_701G107.2
R1154	0	1000	C18PSPH+C181COA-->CERB1B+COA	Ceramide synthase	http://identifiers.org/kegg.reaction/R01496	Aspni_transcript.chr_602G58.1 OR Aspni_transcript.chr_701G107.1 OR Aspni_transcript.chr_701G107.2
R1155	0	1000	C20PSPH+C180COA-->CERB1C+COA	Ceramide synthase	http://identifiers.org/kegg.reaction/R01496	Aspni_transcript.chr_602G58.1 OR Aspni_transcript.chr_701G107.1 OR Aspni_transcript.chr_701G107.2
R1156	0	1000	C20PSPH+C181COA-->CERB1D+COA	Ceramide synthase	http://identifiers.org/kegg.reaction/R01496	Aspni_transcript.chr_602G58.1 OR Aspni_transcript.chr_701G107.1 OR Aspni_transcript.chr_701G107.2
R1157	0	1000	0.25*CERB1A+0.25*CERB1B+0.25*CERB1C+0.25*CERB1D-->CERB1	Artificial reaction
R1158	0	1000	C18SPH+C180COA-->CERB2A+COA	Ceramide synthase	http://identifiers.org/kegg.reaction/R01496	Aspni_transcript.chr_602G58.1 OR Aspni_transcript.chr_701G107.1 OR Aspni_transcript.chr_701G107.2
R1159	0	1000	C18SPH+C181COA-->CERB2B+COA	Ceramide synthase	http://identifiers.org/kegg.reaction/R01496	Aspni_transcript.chr_602G58.1 OR Aspni_transcript.chr_701G107.1 OR Aspni_transcript.chr_701G107.2
R1160	0	1000	C20SPH+C180COA-->CERB2C+COA	Ceramide synthase	http://identifiers.org/kegg.reaction/R01496	Aspni_transcript.chr_602G58.1 OR Aspni_transcript.chr_701G107.1 OR Aspni_transcript.chr_701G107.2
R1161	0	1000	C20SPH+C181COA-->CERB2D+COA	Ceramide synthase	http://identifiers.org/kegg.reaction/R01496	Aspni_transcript.chr_602G58.1 OR Aspni_transcript.chr_701G107.1 OR Aspni_transcript.chr_701G107.2
R1162	0	1000	0.25*CERB2A+0.25*CERB2B+0.25*CERB2C+0.25*CERB2D-->CERB2	Artificial reaction
R1163	0	1000	UDPGAL+CERB2A-->UDP+GALCERA	2-hydroxyacylsphingosine 1-beta-galactosyltransferase	http://identifiers.org/kegg.reaction/R01500, http://identifiers.org/kegg.reaction/R06277
R1164	0	1000	UDPGAL+CERB2B-->UDP+GALCERB	2-hydroxyacylsphingosine 1-beta-galactosyltransferase	http://identifiers.org/kegg.reaction/R01500, http://identifiers.org/kegg.reaction/R06277
R1165	0	1000	0.5*GALCERA+0.5*GALCERB-->GALCER	Artifical reaction
R1166	0	1000	C191SPH+C180COA-->CEREB1+COA	Ceramide synthase	http://identifiers.org/kegg.reaction/R01496	Aspni_transcript.chr_602G58.1 OR Aspni_transcript.chr_701G107.1 OR Aspni_transcript.chr_701G107.2
R1167	0	1000	UDPG+CEREB1-->UDP+GLUCER1	2-hydroxyacylsphingosine 1-beta-glucosyltransferase	http://identifiers.org/kegg.reaction/R01497, http://identifiers.org/kegg.reaction/R06275	Aspni_transcript.chr_402G528.1
R1168	0	1000	C191SPH+C181COA-->CEREB2+COA	Ceramide synthase	http://identifiers.org/kegg.reaction/R01496	Aspni_transcript.chr_602G58.1 OR Aspni_transcript.chr_701G107.1 OR Aspni_transcript.chr_701G107.2
R1169	0	1000	UDPG+CEREB2-->UDP+GLUCER2	2-hydroxyacylsphingosine 1-beta-glucosyltransferase	http://identifiers.org/kegg.reaction/R06275, http://identifiers.org/kegg.reaction/R01497	Aspni_transcript.chr_402G528.1
R1170	0	1000	CERB2+PINS-->IPC+H2O	IPC synthase, mannosyl diphosphorylinositol ceramide synthase
R1171	0	1000	IPC+GDPMAN-->MIPC+GDP	MIPC synthase
R1172	0	1000	MIPC+GDPMAN-->DMIPC+GDP	MIPC synthase
R1173	0	1000	UDPGAL+DMIPC-->GDMIPC+UDP	Galactosyltransferase
R1174	0	1000	UDPGAL+GDMIPC-->DGDMIPC+UDP	Galactosyltransferase
R1175	0	1000	UDPGAL+DGDMIPC-->TGDMIPC+UDP	Galactosyltransferase
R1176	-1000	1000	ACCOA+AACCOA+H2O<==>H3MCOA+COA+2*H	3-hydroxy-3-methylglutaryl coenzyme A synthase	http://identifiers.org/kegg.reaction/R01978	Aspni_transcript.chr_401G344.1 OR Aspni_transcript.chr_402G572.1
R1177	-1000	1000	H3MCOA+2*NADPH<==>MVL+COA+2*NADP	3-hydroxy-3-methylglutaryl-coenzyme A (HMG-CoA) reductase isozyme	http://identifiers.org/kegg.reaction/R02082	Aspni_transcript.chr_101G235.1 OR Aspni_transcript.chr_201G314.1 OR Aspni_transcript.chr_401G679.1 OR Aspni_transcript.chr_401G679.2 OR Aspni_transcript.chr_602G59.1
R1178	0	1000	ATP+MVL-->ADP+PMVL+H	Mevalonate kinase	http://identifiers.org/kegg.reaction/R02245	Aspni_transcript.chr_602G222.1
R1179	0	1000	ATP+PMVL-->ADP+PPMVL+H	Phosphomevalonate kinase	http://identifiers.org/kegg.reaction/R03245	Aspni_transcript.chr_102G408.1 OR Aspni_transcript.chr_102G408.2
R1180	0	1000	ATP+PPMVL-->ADP+PI+IPPP+CO2	Diphosphomevalonate decarboxylase	http://identifiers.org/kegg.reaction/R01121	Aspni_transcript.chr_602G146.1
R1181	-1000	1000	IPPP<==>DMPP+H	Isopentenyl diphosphate:dimethylallyl diphosphate isomerase (IPP isomerase)	http://identifiers.org/kegg.reaction/R01123	Aspni_transcript.chr_802G697.1
R1182	0	1000	DMPP+IPPP-->GPP+PPI	Prenyltransferase	http://identifiers.org/kegg.reaction/R01658	Aspni_transcript.chr_402G972.1 OR Aspni_transcript.chr_502G141.1 OR Aspni_transcript.chr_701G237.2 OR Aspni_transcript.chr_802G565.1 OR Aspni_transcript.chr_802G1164.1
R1183	0	1000	GPP+IPPP-->FPP+PPI	Farnesyl diphosphate synthetase (FPP synthetase)	http://identifiers.org/kegg.reaction/R02003	Aspni_transcript.chr_402G972.1 OR Aspni_transcript.chr_502G141.1 OR Aspni_transcript.chr_601G144.1 OR Aspni_transcript.chr_701G237.2 OR Aspni_transcript.chr_802G565.1 OR Aspni_transcript.chr_802G1164.1
R1184	0	1000	2*FPP+NADPH+H-->NADP+SQL+2*PPI	Squalene synthase	http://identifiers.org/kegg.reaction/R06223, http://identifiers.org/kegg.reaction/R02872, http://identifiers.org/kegg.reaction/R00702	Aspni_transcript.chr_301G243.1
R1185	0	1000	SQL+O2+NADPH+H-->S23E+NADP+H2O	Squalene monooxygenase	http://identifiers.org/kegg.reaction/R02874, http://identifiers.org/kegg.reaction/R02873	Aspni_transcript.chr_601G277.1
R1186	0	1000	S23E-->LNST	2,3-oxidosqualene-lanosterol cyclase	http://identifiers.org/kegg.reaction/R03199	Aspni_transcript.chr_101G520.1 OR Aspni_transcript.chr_401G511.1 OR Aspni_transcript.chr_802G495.1
R1187	0	1000	FPP+IPPP-->PPI+GGPP+H	trans,trans-farnesyl-diphosphate:isopentenyl-diphosphate farnesyltranstransferase	http://identifiers.org/kegg.reaction/R02061	Aspni_transcript.chr_402G972.1 OR Aspni_transcript.chr_502G141.1 OR Aspni_transcript.chr_601G143.1 OR Aspni_transcript.chr_601G144.2 OR Aspni_transcript.chr_601G144.1 OR Aspni_transcript.chr_701G237.2 OR Aspni_transcript.chr_802G565.1 OR Aspni_transcript.chr_802G1139.1 OR Aspni_transcript.chr_802G1139.2 OR Aspni_transcript.chr_802G1164.1
R1188	0	1000	GGPP+IPPP-->PD+PPI+H	geranylgeranyl-diphosphate:isopentenyl-diphosphate transtransferase
R1189	0	1000	LNST+3*O2+3*NADPH+3*H-->DCTOL+FOR+3*NADP+4*H2O	sterol 14-demethylase	http://identifiers.org/kegg.reaction/R05640	Aspni_transcript.chr_201G12.1 OR Aspni_transcript.chr_701G202.1
R1190	0	1000	DCTOL+NADPH-->DCDOL+NADP	sterol 14-demethylase	http://identifiers.org/kegg.reaction/R05639	Aspni_transcript.chr_202G670.1 OR Aspni_transcript.chr_801G278.1
R1191	0	1000	DCDOL+3*NADPH+3*O2-->DCDA+3*NADP+4*H2O	C-4 sterol methyl oxidase (ERG25)	http://identifiers.org/kegg.reaction/R07509	Aspni_transcript.chr_102G7.1 OR Aspni_transcript.chr_202G961.1 OR Aspni_transcript.chr_601G498.1
R1192	0	1000	DCDA+NADP-->CDOL+NADPH+H+CO2		http://identifiers.org/kegg.reaction/R07494
R1193	0	1000	CDOL+NADPH+H-->CDA+NADP	4alpha-methylzymosterol:NADP+ 3-oxidoreductase
R1194	0	1000	CDA-->ZYMST
R1195	0	1000	ZYMST+SAM-->FEST+SAH+H	S-adenosyl-methionine delta-24-sterol-C-methyltransferase (ERG6)	http://identifiers.org/kegg.reaction/R04427	Aspni_transcript.chr_102G164.1 OR Aspni_transcript.chr_602G412.1
R1196	-1000	1000	FEST<==>EPST	C-8 sterol isomerase (ERG1)	http://identifiers.org/kegg.reaction/R07497
R1197	0	1000	EPST-->DEHYD	C-5 sterol desaturase (ERG3)	http://identifiers.org/kegg.reaction/R07505
R1198	0	1000	DEHYD+NADPH-->NADP+ERGOT+H	C-22 sterol desaturase (ERG5)	http://identifiers.org/kegg.reaction/R07506
R1199	0	1000	ERGOT+NADPH-->ERGOST+NADP+H	C-24 sterol reductase (ERG4)	http://identifiers.org/kegg.reaction/R05641	Aspni_transcript.chr_102G546.1 OR Aspni_transcript.chr_102G546.2 OR Aspni_transcript.chr_401G830.1
R1200	0	1000	0.074*C160ACP+0.222*C181ACP+0.704*C182ACP+GL3P-->ACP+SEMAGP	Glycerol-3-phosphate O-acyltransferase	http://identifiers.org/kegg.reaction/R09380	Aspni_transcript.chr_102G344.1 OR Aspni_transcript.chr_801G141.1
R1201	0	1000	0.074*C160ACP+0.222*C181ACP+0.704*C182ACP+SEMAGP-->ACP+SEDAGP	1-acylglycerol-3-phosphate O-acyltransferase	http://identifiers.org/kegg.reaction/R09381	Aspni_transcript.chr_302G137.1 OR Aspni_transcript.chr_304G65.1
R1202	0	1000	SEDAGP+H2O-->SEDAG+PI	phosphatidate phosphatase	http://identifiers.org/kegg.reaction/R02239	Aspni_transcript.chr_202G1187.1 OR Aspni_transcript.chr_402G109.1 OR Aspni_transcript.chr_602G379.1 OR Aspni_transcript.chr_701G476.1 OR Aspni_transcript.chr_802G134.1
R1203	0	1000	SEDAG+ERGOST-->SEMAG+ERGOSE	sterol O-acyltransferase
R1204	0	1000	ERGOSE+H2O-->ERGOST+0.074*C160+H+0.222*C181+0.704*C182	sterol esterase
R1205	0	1000	SEMAG+H2O-->0.074*C160+0.222*C181+H+0.704*C182+GL	Acylglycerol lipase	http://identifiers.org/kegg.reaction/R01351
R1206	0	1000	0.024*C120ACP+0.013*C140ACP+0.012*C141ACP+0.002*C150ACP+0.154*C160ACP+0.02*C161ACP+0.008*C162ACP+0.002*C170ACP+0.026*C180ACP+0.374*C181ACP+0.327*C182ACP+0.032*C183ACP+0.006*C200ACP+GL3P-->ACP+MAGLYP	Glycerol-3-phosphate O-acyltransferase	http://identifiers.org/kegg.reaction/R09380	Aspni_transcript.chr_102G344.1 OR Aspni_transcript.chr_801G141.1
R1207	0	1000	MAGLYP+H2O-->MAGLY+PI	phosphatidate phosphatase	http://identifiers.org/ec-code/3.1.3.2	Aspni_transcript.chr_201G162.1 OR Aspni_transcript.chr_401G461.1 OR Aspni_transcript.chr_801G344.1
R1208	0	1000	0.024*C120ACP+0.013*C140ACP+0.012*C141ACP+0.002*C150ACP+0.154*C160ACP+0.02*C161ACP+0.008*C162ACP+0.002*C170ACP+0.026*C180ACP+0.374*C181ACP+0.327*C182ACP+0.032*C183ACP+0.006*C200ACP+MAGLYP-->ACP+DAGLYP	Glycerol-3-phosphate O-acyltransferase	http://identifiers.org/kegg.reaction/R09381	Aspni_transcript.chr_302G137.1 OR Aspni_transcript.chr_304G65.1
R1209	0	1000	DAGLYP+H2O-->DAGLY+PI	phosphatidate phosphatase	http://identifiers.org/kegg.reaction/R02239	Aspni_transcript.chr_202G1187.1 OR Aspni_transcript.chr_402G109.1 OR Aspni_transcript.chr_602G379.1 OR Aspni_transcript.chr_701G476.1 OR Aspni_transcript.chr_802G134.1
R1210	0	1000	0.024*C120ACP+0.013*C140ACP+0.012*C141ACP+0.002*C150ACP+0.154*C160ACP+0.02*C161ACP+0.008*C162ACP+0.002*C170ACP+0.026*C180ACP+0.374*C181ACP+0.327*C182ACP+0.032*C183ACP+0.006*C200ACP+DAGLY-->TAGLY+ACP	1-acylglycerol-3-phosphate acyltransferase	http://identifiers.org/kegg.reaction/R02251	Aspni_transcript.chr_302G110.1
R1211	0	0	0.024*C120ACP+0.013*C140ACP+0.012*C141ACP+0.002*C150ACP+0.154*C160ACP+0.02*C161ACP+0.008*C162ACP+0.002*C170ACP+0.026*C180ACP+0.374*C181ACP+0.327*C182ACP+0.032*C183ACP+0.006*C200ACP+DAGLY-->TAGLY+ACP	1-acylglycerol-3-phosphate acyltransferase	http://identifiers.org/kegg.reaction/R02251	Aspni_transcript.chr_302G110.1
R1212	0	1000	TAGLY+H2O-->DAGLY+0.024*C120+0.013*C140+0.012*C141+0.002*C150+0.154*C160+0.02*C161+0.008*C162+0.002*C170+0.026*C180+0.374*C181+0.327*C182+0.032*C183+0.006*C200	Triacylglycerol lipase	http://identifiers.org/kegg.reaction/R02250	Aspni_transcript.chr_101G145.1 OR Aspni_transcript.chr_201G241.1 OR Aspni_transcript.chr_202G407.1 OR Aspni_transcript.chr_301G352.1 OR Aspni_transcript.chr_301G352.2 OR Aspni_transcript.chr_401G25.1 OR Aspni_transcript.chr_401G332.1 OR Aspni_transcript.chr_601G201.1 OR Aspni_transcript.chr_602G326.1 OR Aspni_transcript.chr_801G563.1
R1213	0	1000	DAGLY+H2O-->MAGLY+0.024*C120+0.013*C140+0.012*C141+0.002*C150+0.154*C160+0.02*C161+0.008*C162+0.002*C170+0.026*C180+0.374*C181+0.327*C182+0.032*C183+0.006*C200	Triacylglycerol lipase	http://identifiers.org/kegg.reaction/R02687	Aspni_transcript.chr_101G145.1 OR Aspni_transcript.chr_201G241.1 OR Aspni_transcript.chr_202G407.1 OR Aspni_transcript.chr_301G352.1 OR Aspni_transcript.chr_301G352.2 OR Aspni_transcript.chr_401G25.1 OR Aspni_transcript.chr_401G332.1 OR Aspni_transcript.chr_601G201.1 OR Aspni_transcript.chr_602G326.1 OR Aspni_transcript.chr_801G563.1
R1214	0	1000	ATP+G-->ADP+3PG+H	ATP:(R)-glycerate 3-phosphotransferase	http://identifiers.org/kegg.reaction/R01514	Aspni_transcript.chr_102G103.1 OR Aspni_transcript.chr_302G350.1
R1215	-1000	1000	G+NADH+2*H<==>GLYAL+NAD+H2O	D-Glyceraldehyde:NAD+ oxidoreductase	http://identifiers.org/kegg.reaction/R01752	Aspni_transcript.chr_401G54.1 OR Aspni_transcript.chr_501G75.1 OR Aspni_transcript.chr_602G340.1 OR Aspni_transcript.chr_802G667.1 OR Aspni_transcript.chr_802G1140.1
R1216	0	0	GLYAL+NADPH+H<==>GL+NADP	primary_alcohol:NADP+ oxidoreductase	http://identifiers.org/kegg.reaction/R01041	Aspni_transcript.chr_301G42.1 OR Aspni_transcript.chr_502G146.1 OR Aspni_transcript.chr_502G314.1 OR Aspni_transcript.chr_601G502.1 OR Aspni_transcript.chr_602G275.1
R1217	0	1000	ATP+GL-->ADP+GLYC1P+H	ATP:glycerol 3-phosphotransferase	http://identifiers.org/kegg.reaction/R00847	Aspni_transcript.chr_602G470.1
R1218	0	1000	GL3P+H2O-->GL+PI	sn-glycerol-3-phosphate phosphohydrolase	http://identifiers.org/kegg.reaction/R00841	Aspni_transcript.chr_802G223.1 OR Aspni_transcript.chr_802G1052.1
R1219	0	1000	GL+NADP-->GLYN+NADPH+H	glycerol:NADP+ 2-oxidoreductase (glycerone-forming)
R1220	0	1000	ATP+GLYN-->ADP+T3P2+H	ATP:glycerone phosphotransferase	http://identifiers.org/kegg.reaction/R01011	Aspni_transcript.chr_102G620.1
R1221	-1000	1000	DAGLY+UDPGAL<==>UDP+MGDG	UDPgalactose:1,2-diacylglycerol 3-beta-D-galactosyltransferase
R1222	-1000	1000	MGDG+UDPGAL<==>UDP+DGDG	Galactolipid galactosyltransferase
R1223	-1000	1000	C181COA+UDPG+H2O<==>MGC181+UDP+COA	lipid galactosyltransferase
R1224	0	1000	4*ACCOA+1*MALCOA+1*PHE-->5*COA+OTA	Artificial reaction, chlor left out
R1225	0	1000	65*ALA+20*ARG+25*ASN+44*ASP+10*CYS+17*GLN+25*GLU+46*GLY+4*HIS+24*ILE+48*LEU+13*LYS+3*MET+22*PHE+22*PRO+88*SER+74*THR+20*TRP+27*TYR+42*VAL+2554*ATP-->2554*ADP+2554*PI+GAMYLe+2554*H	Artifical protein synthesis reaction
R1226	0	1000	0.622*ALA+0.226*ARG+0.452*ASN+0.773*ASP+0.170*CYS+0.283*GLN+0.320*GLU+0.754*GLY+0.132*HIS+0.509*ILE+0.716*LEU+0.189*LYS+0.151*MET+0.264*PHE+0.358*PRO+1.018*SER+0.716*THR+0.207*TRP+0.660*TYR+0.603*VAL+39.37*ATP-->39.37*ADP+39.37*PI+AAMYLe	Artifical protein synthesis reaction
R1227	-1000	1000	H2SO3+3*NADPH<==>H2S+3*NADP+3*H2O	Sulfite reductase	http://identifiers.org/kegg.reaction/R00858	Aspni_transcript.chr_304G507.1 AND Aspni_transcript.chr_701G586.1	Corrected to AND
R1228	0	1000	SLF+ATP+H-->PPI+APS	ATP sulfurylase	http://identifiers.org/kegg.reaction/R00529	Aspni_transcript.chr_701G785.1
R1229	0	1000	APS+ATP-->ADP+PAPS+H	Adenylylsulfate kinase	http://identifiers.org/kegg.reaction/R00509	Aspni_transcript.chr_701G785.1 OR Aspni_transcript.chr_802G257.1
R1230	0	1000	PAPS+RTHIO-->OTHIO+H2SO3+PAP	PAPS reductase	http://identifiers.org/kegg.reaction/R02021	Aspni_transcript.chr_701G784.1
R1231	-1000	1000	CHOSLF+H2O<==>CHO+SLF	Choline sulphatase	http://identifiers.org/kegg.reaction/R01028	Aspni_transcript.chr_802G806.1
R1232	-1000	1000	PAPS+CHO<==>PAP+CHOSLF	choline sulfotransferase
R1233	0	1000	PAP+H2O-->AMP+PI	3' - 5' bisphosphate nucleotidase	http://identifiers.org/kegg.reaction/R00188	Aspni_transcript.chr_102G71.1 OR Aspni_transcript.chr_302G62.1 OR Aspni_transcript.chr_701G597.1
R1234	-1000	1000	H2SO3<==>S+O2+H2O	Sulfur dioxygenase
R1235	0	0	H2SO3+O2+H2O<==>SLF+H2O2	Sulfite:oxygen oxidoreductase	http://identifiers.org/kegg.reaction/R00533
R1236	0	1000	HNO3+NADPH+H-->HNO2+NADP+H2O	Nitrate reductase (niaD)	http://identifiers.org/kegg.reaction/R00796	Aspni_transcript.chr_802G522.1 OR Aspni_transcript.chr_802G522.2 OR Aspni_transcript.chr_802G522.3
R1237	0	0	HNO3+NADPH+H-->HNO2+NADP+H2O	Nitrate reductase (niaD)	http://identifiers.org/kegg.reaction/R00796	Aspni_transcript.chr_802G522.1 OR Aspni_transcript.chr_802G522.2 OR Aspni_transcript.chr_802G522.3
R1238	0	1000	HNO3+NADH+H-->HNO2+NAD+H2O	Nitrate reductase (niaD)	http://identifiers.org/kegg.reaction/R00794	Aspni_transcript.chr_802G522.1 OR Aspni_transcript.chr_802G522.2 OR Aspni_transcript.chr_802G522.3
R1239	0	1000	HNO2+3*NADPH+5*H-->NH4OH+3*NADP+H2O	Nitrite reductase	http://identifiers.org/kegg.reaction/R00789	Aspni_transcript.chr_802G520.1
R1240	0	1000	HNO2+3*NADH+5*H-->NH4OH+3*NAD+H2O	Nitrite reductase	http://identifiers.org/kegg.reaction/R00787	Aspni_transcript.chr_802G520.1
R1241	-1000	1000	NH4OH<==>NH3+H2O	Non enzymatic reaction
R1242	-1000	1000	UREA+ATP+H2O+CO2<==>ADP+PI+UREAC+2*H	Urea carboxylase	http://identifiers.org/kegg.reaction/R00774	Aspni_transcript.chr_202G1288.1 OR Aspni_transcript.chr_202G1288.2 OR Aspni_transcript.chr_301G3.1
R1243	0	1000	UREAC+H2O-->2*NH3+2*CO2	Allophanate hydrolase	http://identifiers.org/kegg.reaction/R00005	Aspni_transcript.chr_202G1176.1 OR Aspni_transcript.chr_301G3.1 OR Aspni_transcript.chr_301G57.1
R1244	0	1000	ACNL+2*H2O-->INAC+NH3	Nitrilase	http://identifiers.org/kegg.reaction/R03093	Aspni_transcript.chr_202G1135.1 OR Aspni_transcript.chr_202G1357.1 OR Aspni_transcript.chr_301G289.1 OR Aspni_transcript.chr_502G50.1 OR Aspni_transcript.chr_801G124.1 OR Aspni_transcript.chr_802G805.1 OR Aspni_transcript.chr_802G1149.1
R1245	0	1000	UREA+H2O+2*H-->CO2+2*NH3	Urease	http://identifiers.org/kegg.reaction/R00131	Aspni_transcript.chr_202G367.1
R1246	0	1000	ATP+ALA+TRNA-->AMP+TRNAALA+PPI	L-alanine:tRNA(Ala) ligase (AMP-forming)	http://identifiers.org/kegg.reaction/R03038	Aspni_transcript.chr_301G287.1 OR Aspni_transcript.chr_503G255.1
R1247	0	1000	ATP+ASP+TRNA-->AMP+TRNAASP+PPI	L-aspartate:tRNA(Asp) ligase (AMP-forming)	http://identifiers.org/kegg.reaction/R03647, http://identifiers.org/kegg.reaction/R05577	Aspni_transcript.chr_202G548.1 OR Aspni_transcript.chr_401G504.1 OR Aspni_transcript.chr_602G311.1
R1248	0	1000	ATPm+ASPm+TRNAm-->AMPm+TRNAASPm+PPIm	L-aspartate:tRNA(Asp) ligase (AMP-forming)	http://identifiers.org/kegg.reaction/R03647, http://identifiers.org/kegg.reaction/R05577	Aspni_transcript.chr_202G548.1 OR Aspni_transcript.chr_401G504.1 OR Aspni_transcript.chr_602G311.1
R1249	0	1000	ATPm+ASNm+TRNAm-->AMPm+TRNAASNm+PPIm	L-asparagine:tRNA(Asn) ligase (AMP-forming)	http://identifiers.org/kegg.reaction/R03648	Aspni_transcript.chr_402G1275.1 OR Aspni_transcript.chr_502G366.1
R1250	0	1000	ATP+ASN+TRNA-->AMP+TRNAASN+PPI	L-asparagine:tRNA(Asn) ligase (AMP-forming)	http://identifiers.org/kegg.reaction/R03648	Aspni_transcript.chr_402G1275.1 OR Aspni_transcript.chr_502G366.1
R1251	0	1000	ATP+ASN+TRNAASP+H2O-->ADP+TRNAASN+ASP+H+PI	aspartyl-tRNA(Asn)/glutamyl-tRNA(Gln) amidotransferase subunit A	http://identifiers.org/kegg.reaction/R04212
R1252	0	1000	ATP+ARG+TRNA-->AMP+TRNAARG+PPI	L-arginine:tRNA(Arg) ligase (AMP-forming)	http://identifiers.org/kegg.reaction/R03646	Aspni_transcript.chr_402G456.1
R1253	0	1000	ATP+PRO+TRNA-->AMP+TRNAPRO+PPI	L-proline:tRNA(Pro) ligase (AMP-forming)	http://identifiers.org/kegg.reaction/R03661	Aspni_transcript.chr_304G564.1 OR Aspni_transcript.chr_802G259.1
R1254	0	1000	ATP+CYS+TRNA-->AMP+TRNACYS+PPI	L-cysteine:tRNA(Cys) ligase (AMP-forming)	http://identifiers.org/kegg.reaction/R03650	Aspni_transcript.chr_102G500.1
R1255	0	1000	ATPm+GLUm+TRNAm-->AMPm+TRNAGLUm+PPIm	L-glutamate:tRNA(Glu) ligase (AMP-forming)	http://identifiers.org/kegg.reaction/R05578	Aspni_transcript.chr_101G480.1 OR Aspni_transcript.chr_304G607.1
R1256	0	1000	ATP+GLU+TRNA-->AMP+TRNAGLU+PPI	L-glutamate:tRNA(Glu) ligase (AMP-forming)	http://identifiers.org/kegg.reaction/R05578	Aspni_transcript.chr_101G480.1 OR Aspni_transcript.chr_304G607.1
R1257	0	1000	ATP+GLN+TRNA-->AMP+TRNAGLN+PPI	L-glutamine:tRNA(Gln) ligase (AMP-forming)	http://identifiers.org/kegg.reaction/R03652	Aspni_transcript.chr_601G87.1
R1258	0	1000	ATPm+GLNm+TRNAm-->AMPm+TRNAGLNm+PPIm	L-glutamine:tRNA(Gln) ligase (AMP-forming)	http://identifiers.org/kegg.reaction/R03652	Aspni_transcript.chr_601G87.1
R1259	0	1000	ATP+GLN+TRNAGLU+H2O-->ADP+TRNAGLN+GLU+H+PI	glutaminyl-tRNA synthase (glutamine-hydrolysing)	http://identifiers.org/kegg.reaction/R03905	Aspni_transcript.chr_202G19.1 OR Aspni_transcript.chr_402G662.2 OR Aspni_transcript.chr_402G662.1
R1260	0	1000	ATP+SER+TRNA-->AMP+TRNASER+PPI	L-serine:tRNA(Ser) ligase (AMP-forming)	http://identifiers.org/kegg.reaction/R08218, http://identifiers.org/kegg.reaction/R03662	Aspni_transcript.chr_402G799.1 OR Aspni_transcript.chr_501G320.1
R1261	0	1000	ATP+GLY+TRNA-->AMP+PPI+TRNAGLY	glycine:tRNA(Gly) ligase (AMP-forming)	http://identifiers.org/kegg.reaction/R03654	Aspni_transcript.chr_301G211.1 OR Aspni_transcript.chr_501G276.1
R1262	0	1000	ATPm+THRm+TRNAm-->AMPm+TRNATHRm+PPIm	L-threonine:tRNA(Thr) ligase (AMP-forming)	http://identifiers.org/kegg.reaction/R03663	Aspni_transcript.chr_202G904.1 OR Aspni_transcript.chr_202G1039.1
R1263	0	1000	ATP+THR+TRNA-->AMP+TRNATHR+PPI	L-threonine:tRNA(Thr) ligase (AMP-forming)	http://identifiers.org/kegg.reaction/R03663	Aspni_transcript.chr_202G904.1 OR Aspni_transcript.chr_202G1039.1
R1264	0	1000	ATP+HIS+TRNA-->AMP+TRNAHIS+PPI	L-histidine:tRNA(His) ligase (AMP-forming)	http://identifiers.org/kegg.reaction/R03655	Aspni_transcript.chr_202G808.1
R1265	0	1000	ATP+ILE+TRNA-->AMP+TRNAILE+PPI	L-isoleucine:tRNA(Ile) ligase (AMP-forming)	http://identifiers.org/kegg.reaction/R03656	Aspni_transcript.chr_301G267.1 OR Aspni_transcript.chr_802G630.1
R1266	0	1000	ATPm+ILEm+TRNAm-->AMPm+TRNAILEm+PPIm	L-isoleucine:tRNA(Ile) ligase (AMP-forming)	http://identifiers.org/kegg.reaction/R03656	Aspni_transcript.chr_301G267.1 OR Aspni_transcript.chr_802G630.1
R1267	0	1000	ATP+VAL+TRNA-->AMP+TRNAVAL+PPI	L-valine:tRNAVal ligase (AMP-forming)	http://identifiers.org/kegg.reaction/R03665	Aspni_transcript.chr_503G123.1
R1268	0	1000	ATP+LEU+TRNA-->AMP+TRNALEU+PPI	L-leucine:tRNA(Leu) ligase (AMP-forming)	http://identifiers.org/kegg.reaction/R03657	Aspni_transcript.chr_304G55.1 OR Aspni_transcript.chr_802G963.1
R1269	0	1000	ATP+LYS+TRNA-->AMP+TRNALYS+PPI	L-lysine:tRNALys ligase (AMP-forming)	http://identifiers.org/kegg.reaction/R03658	Aspni_transcript.chr_202G374.1 OR Aspni_transcript.chr_701G229.1 OR Aspni_transcript.chr_701G229.2
R1270	0	1000	ATP+MET+TRNA-->AMP+TRNAMET+PPI	L-methionine:tRNAMet ligase (AMP-forming)	http://identifiers.org/kegg.reaction/R03659	Aspni_transcript.chr_602G236.1 OR Aspni_transcript.chr_802G35.1
R1271	0	1000	ATPm+METm+TRNAm-->AMPm+TRNAMETm+PPIm	L-methionine:tRNAMet ligase (AMP-forming)	http://identifiers.org/kegg.reaction/R03659	Aspni_transcript.chr_602G236.1 OR Aspni_transcript.chr_802G35.1
R1272	0	1000	ATP+TYR+TRNA-->AMP+TRNATYR+PPI	L-tyrosine:tRNA(Tyr) ligase (AMP-forming)	http://identifiers.org/kegg.reaction/R02918	Aspni_transcript.chr_402G204.1 OR Aspni_transcript.chr_602G308.1
R1273	0	1000	ATPm+TYRm+TRNAm-->AMPm+TRNATYRm+PPIm	L-tyrosine:tRNA(Tyr) ligase (AMP-forming)	http://identifiers.org/kegg.reaction/R02918	Aspni_transcript.chr_402G204.1 OR Aspni_transcript.chr_602G308.1
R1274	0	1000	ATP+TRP+TRNA-->AMP+TRNATRP+PPI	L-tryptophan -tRNA(Trp) ligase (AMP-forming)	http://identifiers.org/kegg.reaction/R03664	Aspni_transcript.chr_101G299.1 OR Aspni_transcript.chr_304G13.1
R1275	0	1000	ATP+PHE+TRNA-->AMP+TRNAPHE+PPI	L-phenylalanine:tRNA(Ala) ligase (AMP-forming)	http://identifiers.org/kegg.reaction/R03660	(Aspni_transcript.chr_401G668.1 OR Aspni_transcript.chr_402G172.1) AND (Aspni_transcript.chr_801G259.1 OR Aspni_transcript.chr_102G423.1)	Corrected to AND
R1276	0	1000	ATPm+TRPm+TRNAm-->AMPm+TRNATRPm+PPIm	L-tryptophan:tRNA(Trp) ligase (AMP-forming)	http://identifiers.org/kegg.reaction/R03664	Aspni_transcript.chr_101G299.1 OR Aspni_transcript.chr_304G13.1
R1277	0	1000	TRNATRPm+TRNATRP+TRNATYRm+TRNATYR+TRNAARG+TRNAILEm+TRNAILE+TRNALEU+TRNAMETm+TRNAMET+TRNAVAL+TRNAGLNm+TRNAGLN+TRNAGLUm+TRNAGLU+TRNAPHEm+TRNAPHE+TRNACYS+TRNALYS+TRNAHIS+TRNAPRO+TRNATHRm+TRNATHR+TRNAASNm+TRNAASN+TRNAASPm+TRNAASP+TRNAGLY+TRNAALA+TRNASER+TRNAFMETm-->ARTIFICIALP+20*TRNA+11*TRNAm	Artificial protein synthesis (included for connectivity)
R1278	0	1000	1.033*ALA+0.413*ARG+0.209*ASN+0.628*ASP+0.079*CYS+0.899*GLU+0.300*GLN+0.862*GLY+0.205*HIS+0.396*ILE+0.704*LEU+0.651*LYS+0.105*MET+0.312*PHE+0.441*PRO+0.628*SER+0.503*THR+0.126*TRP+0.205*TYR+0.536*VAL+39.729*ATP+30.489*H2O-->PROTEIN+39.729*ADP+39.729*PI	Protein synthesis
R1279	0	1000	0.773*AMP+0.931*GMP+0.773*CMP+0.616*UMP+7.424*ATP+4.33*H2O-->RNA+7.424*ADP+7.424*PI	RNA synthesis	http://identifiers.org/kegg.reaction/R00444	((Aspni_transcript.chr_101G317.1 OR Aspni_transcript.chr_101G317.2 OR Aspni_transcript.chr_202G1194.1) AND (Aspni_transcript.chr_301G339.1 OR Aspni_transcript.chr_701G178.1 OR Aspni_transcript.chr_202G559.1) AND Aspni_transcript.chr_402G177.1 AND Aspni_transcript.chr_201G25.1 AND Aspni_transcript.chr_202G1124.1 AND Aspni_transcript.chr_202G424.1 AND Aspni_transcript.chr_503G61.1 AND Aspni_transcr…	Corrected to AND
R1280	0	1000	0.794*DAMP+0.826*DCMP+0.794*DTMP+0.826*DGMP+11.019*ATP+7.778*H2O-->DNA+11.019*ADP+11.019*PI	DNA synthesis	http://identifiers.org/kegg.reaction/R00379	(Aspni_transcript.chr_402G233.1 AND (Aspni_transcript.chr_304G644.1 OR Aspni_transcript.chr_304G644.2) AND (Aspni_transcript.chr_502G362.1 OR Aspni_transcript.chr_402G1339.1)) OR Aspni_transcript.chr_102G622.1	Corrected to AND
R1281	0	1000	0.043*GAG+0.254*NIG+0.337*PSNIG+0.381*GGM+0.389*14GLUCAN+2.726*13GLUCAN+1.623*CHIT-->CELLWALL	Cellwall synthesis
R1282	0	1000	0.010083*TAGLY+0.001009*DAGLY+0.008912*MAGLY+0.000223*C140+0.001480*C160+0.000245*C180+0.001678*C181+0.001664*C182+0.000047*C183+0.034062*ERGOST+0.010038*ERGOSE+0.030053*MGDG+0.012374*MGC181+0.007859*DGDG+0.000005*TGDMIPC+0.000030*CERB1+0.000031*CERB2+0.000025*GALCER+0.000024*GLUCER1+0.000024*GLUCER2+0.001746*CL+0.005104*PC+0.00011967*PS+0.01160233*PE-->LIPIDS	Lipids synthesis
R1283	0	1000	13.74*ALA+3.44*ARG+8.61*ASN+12.47*ASP+1*CYS+44*GLU+51.2*GLN+1*GLY+1.61*HIS+0.98*ILE+0.87*LEU+46.5*LYS+0.38*MET+0.44*PHE+0.58*PRO+5.03*SER+8.82*THR+6.24*TRP+5.36*TYR+3.54*VAL+5.53*ORN-->AA	Amino acid pool (mmol/g)
R1284	0	1000	0.00039*ICIT+0.013*CIT+0.00091*SUCC+0.00007*FUM+0.00065*MAL+0.0017*NAD+0.00018*NADH+0.00014*NADP+0.00008*NADPH+0.04*TRE+0.18*MNT+0.903093*GL+0.3*EOL+0.01*AOL-->SMALLM	Small metabolites pool
R1285	0	1000	BT+COA+FOLATE+HEMEAm+THDP+SIHM+Q+SPMD+PTRC+RGT+DSAM+RIBOFLAVIN+PYDX+CHOR+CYTCCm-->COFACTORS	Cofactors pool(included for connectivity)
R1286	0	1000	0.263*PROTEIN+0.0008133*DNA+0.0060467*RNA+LIPIDS+0.001*AA+SMALLM+0.38*CELLWALL+0.0001*COFACTORS+61*ATP+61*H2O-->61*ADP+61*PI+BIOMASS	Artificial reaction
R1287	0	0	ADP+PI<==>ATP+H2O	conversion between ADP and ATP
R1291	1.9	1.9	ATP+H2O-->ADP+PI+H	Adenosinetriphosphatase	http://identifiers.org/ec-code/3.6.3.1
R1292	0	1000	ATPp+H2Op+C40COA-->C40COAp+ADPp+Hp+PIp	fatty acid peroxisomal transport via ABC system
R1293	0	1000	ATPp+H2Op+C50COA-->C50COAp+ADPp+Hp+PIp	fatty acid peroxisomal transport via ABC system
R1294	0	1000	ATPp+H2Op+C60COA-->C60COAp+ADPp+Hp+PIp	fatty acid peroxisomal transport via ABC system
R1295	0	1000	ATPp+H2Op+C80COA-->C80COAp+ADPp+Hp+PIp	fatty acid peroxisomal transport via ABC system
R1296	0	1000	ATPp+H2Op+C100COA-->C100COAp+ADPp+Hp+PIp	fatty acid peroxisomal transport via ABC system
R1297	0	1000	ATPp+H2Op+C120COA-->C120COAp+ADPp+Hp+PIp	fatty acid peroxisomal transport via ABC system
R1298	0	1000	ATPp+H2Op+C140COA-->C140COAp+ADPp+Hp+PIp	fatty acid peroxisomal transport via ABC system
R1299	0	1000	ATPp+H2Op+C150COA-->C150COAp+ADPp+Hp+PIp	fatty acid peroxisomal transport via ABC system
R1300	0	1000	ATPp+H2Op+C160COA-->C160COAp+ADPp+Hp+PIp	fatty acid peroxisomal transport via ABC system
R1301	0	1000	ATPp+H2Op+C170COA-->C170COAp+ADPp+Hp+PIp	fatty acid peroxisomal transport via ABC system
R1302	0	1000	ATPp+H2Op+C180COA-->C180COAp+ADPp+Hp+PIp	fatty acid peroxisomal transport via ABC system
R1303	0	1000	ATPp+H2Op+C190COA-->C190COAp+ADPp+Hp+PIp	fatty acid peroxisomal transport via ABC system
R1304	0	1000	ATPp+H2Op+C200COA-->C200COAp+ADPp+Hp+PIp	fatty acid peroxisomal transport via ABC system
R1305	0	1000	ADPp+ATP+Hp-->ADP+ATPp+H	ADP/ATP transporter, peroxisomal
R1306	0	0	AACCOA<==>AACCOAp	Acetoacetyl-CoA transporter
R1307	-1000	1000	ACCOA<==>ACCOAp	Acetyl-CoA transporter
R1308	-1000	1000	COA<==>COAp	coenzyme A transporter
R1309	0	1000	FAD-->FADp	fad+ transporter
R1310	0	1000	FADH2p-->FADH2	fadh2 transporter
R1311	-1000	1000	FKYN<==>FKYNp	L-Formylkynurenine transporter
R1312	-1000	1000	GLX<==>GLXp	Glyoxylate transporter
R1313	-1000	1000	H<==>Hp	h+ transporter
R1314	-1000	1000	H2O<==>H2Op	h2o transporter
R1315	0	1000	H2O2-->H2O2p	h2o2 transporter
R1316	-1000	1000	HIUR<==>HIURp	5-hydroxyisourate transporter
R1317	-1000	1000	ICIT<==>ICITp	Isocitrate transporter
R1318	-1000	1000	MAL<==>MALp	(S)-Malate transporter
R1319	-1000	1000	METTHF<==>METTHFp	5,10-Methylenetetrahydrofolate transporter
R1320	-1000	1000	MTHF<==>MTHFp	5-Methyltetrahydrofolate transporter
R1325	-1000	1000	O2<==>O2p	o2 transporter
R1326	-1000	1000	PROPCOA<==>PROPCOAp	Propionyl-CoA transporter
R1327	-1000	1000	SUCC<==>SUCCp	Succinate transporter
R1328	0	1000	TRP-->TRPp	L-Tryptophan transporter
R1329	-1000	1000	URIC<==>URICp	urate transporter
R1330	-1000	1000	PI<==>PIp	plasma membrane phosphate transporter
R1331	-1000	1000	CO2e<==>CO2	HCO3- transporter family protein
R1332	-1000	1000	H2Oe<==>H2O	h2o transporter
R1333	-1000	1000	O2e<==>O2	o2 transporter
R1334	-1000	1000	H2O2e<==>H2O2	h2o2 transporter
R1335	-1000	1000	ETHe<==>ETH	ethanol transporter
R1336	-1000	1000	METHOLe<==>METHOL	methol transporter
R1337	-1000	1000	ACe<==>AC	acetate transporter
R1338	-1000	1000	FORe<==>FOR	formate/nitrate family transporter
R1339	-1000	1000	LACe+He<==>LAC+H	lactate transporter
R1340	-1000	1000	LLACe+He<==>LLAC+H	lactate transporter
R1341	-1000	1000	C40e<==>C40	fatty acid transporter
R1342	-1000	1000	C60e<==>C60	fatty acid transporter
R1343	-1000	1000	C80e<==>C80	fatty acid transporter
R1344	-1000	1000	C100e<==>C100	fatty acid transporter
R1345	-1000	1000	C120e<==>C120	fatty acid transporter
R1346	-1000	1000	C140e<==>C140	fatty acid transporter
R1347	-1000	1000	C141e<==>C141	fatty acid transporter
R1348	-1000	1000	C150e<==>C150	fatty acid transporter
R1349	-1000	1000	C160e<==>C160	fatty acid transporter
R1350	-1000	1000	C161e<==>C161	fatty acid transporter
R1351	-1000	1000	C162e<==>C162	fatty acid transporter
R1352	-1000	1000	C170e<==>C170	fatty acid transporter
R1353	-1000	1000	C171e<==>C171	fatty acid transporter
R1354	-1000	1000	C180e<==>C180	fatty acid transporter
R1355	-1000	1000	C181e<==>C181	fatty acid transporter
R1356	-1000	1000	C182e<==>C182	fatty acid transporter
R1357	-1000	1000	C183e<==>C183	fatty acid transporter
R1358	-1000	1000	C190e<==>C190	fatty acid transporter
R1359	-1000	1000	C191e<==>C191	fatty acid transporter
R1360	-1000	1000	C192e<==>C192	fatty acid transporter
R1361	-1000	1000	C200e<==>C200	fatty acid transporter
R1362	-1000	1000	ATPe<==>ATP	ATP permease
R1363	-1000	1000	AMPe<==>AMP	AMP permease
R1364	-1000	1000	ATNe<==>ATN	Allantoin permease
R1365	-1000	1000	HYXNe+He<==>HYXN+H	Hypoxanthine transport in via proton symport
R1366	-1000	1000	GNe+He<==>GN+H	Guanine transport in via proton symport
R1367	-1000	1000	CYTDe+He<==>CYTD+H	Cytidine transport in via proton symport
R1368	-1000	1000	URAe+He<==>URA+H	Uracil transporter
R1369	-1000	1000	URIe<==>URI	Uridine permease
R1370	-1000	1000	ADe<==>AD	Adenine permease
R1371	-1000	1000	QUINe<==>QUIN	Quinolinate permease
R1372	-1000	1000	NICAe<==>NICA	MFS nicotinic acid transporter Tna1
R1373	-1000	1000	NICDe<==>NICD	nicotinamide riboside transporter
R1374	-1000	1000	XANe<==>XAN	Xanthine permease
R1375	-1000	1000	KYNe<==>KYN	L-Kynurenine permease
R1376	-1000	1000	3CPYRDe<==>3CPYRD	3-cyanopyridine transporter
R1377	-1000	1000	ANe<==>AN	Anthranilate transporter
R1378	-1000	1000	PHACe<==>PHAC	Phenylacetate transporter
R1379	-1000	1000	DMANDe<==>DMAND	Mandelate-transporter
R1380	-1000	1000	LMANDe<==>LMAND	Mandelate-transporter
R1381	-1000	1000	PHALe<==>PHAL	Phenylacetaldehyde transporter
R1382	-1000	1000	BAe<==>BA	benzoate transporter
R1383	-1000	1000	BNe<==>BN	Benzonitrile transporter
R1384	-1000	1000	DHSKe<==>DHSK	3-Dehydroshikimate transporter
R1385	-1000	1000	SALIe<==>SALI	salicylate transporter
R1386	-1000	1000	PHPYRe<==>PHPYR	Phenylpyruvate transporter
R1387	-1000	1000	BAMNe<==>BAMN	Benzoylamine transporter
R1388	-1000	1000	RESe<==>RES	Resocinol transporter
R1389	-1000	1000	COUMe<==>COUM	Coumarate transporter
R1390	-1000	1000	DMTe<==>DMT	Dimethylterephthalate transporter
R1391	-1000	1000	TPHTHe<==>TPHTH	Terephthalate transporter
R1392	-1000	1000	PCCe<==>PCC	Protocatechuate transporter
R1393	-1000	1000	FERe<==>FER	Ferulic acid transporter
R1394	-1000	1000	VANe<==>VAN	Vanillate transporter
R1395	-1000	1000	INDe<==>IND	Indole transporter
R1396	-1000	1000	3HBAe<==>3HBA	3-hydroxybenzoate transporter
R1397	-1000	1000	BUTN<==>BUTNe	n-butylamine transporter
R1398	-1000	1000	PENN<==>PENNe	Pentylamine transporter
R1399	-1000	1000	PIe+He<==>PI+H	plasma membrane phosphate transporter
R1400	-1000	1000	NH3e<==>NH3	ammonium transporter
R1401	-1000	1000	HNO3e<==>HNO3	putative nitrate transporters
R1402	0	1000	H2SO3e-->H2SO3	h2so3 transporter
R1403	-1000	1000	CHOSLFe<==>CHOSLF	Choline sulphate permease
R1404	-1000	1000	SLFe<==>SLF	sulfate transmembrane transporter
R1405	-1000	1000	DTBe<==>DTB	dethiobiotin transporter
R1406	-1000	1000	UREAe<==>UREA	urea active transporter 1
R1407	0	0	2*He+UREAe<==>2*H+UREA	urea reversible transport via proton symport (2 H+)
R1408	0	1000	OTA-->OTAe	Ochratoxin A exporter transporter
R1409	-1000	1000	GLYNe<==>GLYN	Glycerone transporter
R1410	-1000	1000	TREe<==>TRE	trehalose transporter
R1411	0	1000	LACTe+He-->LACT+H	lactose transport in/out via proton symport
R1412	0	1000	MLTe+He-->MLT+H	maltose transporter
R1413	0	1000	ATP+H2O+MLTe-->ADP+H+MLT+PI	maltose transport via ABC system
R1414	0	1000	GLACe+He-->GLAC+H	D-galactose transporter
R1415	0	0	GLCe+He-->GLC+H	glucose import
R1416	-1000	1000	DGLCe<==>DGLC	glucose import
R1417	0	0	BDGLCe-->BDGLC	glucose import
R1418	0	1000	FRUe+He-->FRU+H	fructose:proton symporter transporter
R1419	0	1000	FRUe+PEP-->F1P+PYR	D-fructose transport via PEP:Pyr PTS
R1420	0	1000	FRUe+PEP-->F6P+PYR	Fructose transport via PEP:Pyr PTS (f6p generating)
R1421	0	1000	FRUe-->FRU	D-fructose transport in via faciliated diffusion
R1422	0	1000	MANe+He-->MAN+H	mannose transmembrane transporter
R1423	-1000	1000	IDOLe<==>IDOL	L-Iditol transporter
R1424	-1000	1000	SORe<==>SOR	L-Sorbose transporter
R1425	-1000	1000	RHAe<==>RHA	L-rhamnose transporter
R1426	0	1000	ARABe-->ARAB	D-Arabinose transporter
R1427	0	1000	LARABe-->LARAB	L-Arabinose transporter
R1428	0	1000	ATP+H2O+RIBe-->ADP+H+PI+RIB	D-ribose transport via ABC system
R1429	0	1000	RLe-->RL	D-Ribulose transporter
R1430	0	1000	XYLe+He-->XYL+H	D-xylose transporter
R1431	0	1000	XULe-->XUL	D-Xylulose transporter
R1432	0	1000	LXULe-->LXUL	L-Xylulose transporter
R1433	0	1000	Ee-->E	D-Erythrose transporter
R1434	0	1000	EUe-->EU	L-Erythrulose transporter
R1435	-1000	1000	GLe+He<==>GL+H	glycerol transporter
R1436	-1000	1000	EOLe+He<==>EOL+H	Erythritol transporter
R1437	-1000	1000	AOLe+He<==>AOL+H	D-Arabitol transporter
R1438	-1000	1000	LAOLe+He<==>LAOL+H	L-Arabitol transporter
R1439	-1000	1000	RIBOLe+He<==>RIBOL+H	Ribitol transporter
R1440	-1000	1000	XOLe+He<==>XOL+H	Xylitol transporter
R1441	-1000	1000	GALOLe+He<==>GALOL+H	Galactitol transporter
R1442	-1000	1000	MNTe+He<==>MNT+H	mannitol transporter Mat1
R1443	-1000	1000	SOTe+He<==>SOT+H	D-Sorbitol transporter
R1444	-1000	1000	MALe+He<==>MAL+H	malate transporter
R1445	-1000	1000	AKGe<==>AKG	alpha-ketoglutarate transporter
R1446	-1000	1000	ACOe+He<==>ACO+H	cis-Aconitate transporter
R1447	-1000	1000	CITe<==>CIT	Citrate transporter		Aspni_transcript.chr_501G248.1
R1448	-1000	1000	FUMe<==>FUM	fumarate transporter
R1449	-1000	1000	ICITe<==>ICIT	Isocitrate transporter
R1450	-1000	1000	OXALe<==>OXAL	Oxalate transporter
R1451	-1000	1000	OAe<==>OA	Putative oxaloacetate transporter
R1452	-1000	1000	PYRe+He<==>PYR+H	pyruvate reversible transport via proton symport
R1453	-1000	1000	SUCCe+He<==>SUCC+H	succinate transporter
R1454	-1000	1000	GALNTe<==>GALNT	D-Galactonate transporter
R1455	0	1000	GALUNTe-->GALUNT	D-galacturonic acid transporter
R1456	-1000	1000	GLCNTe<==>GLCNT	D-Gluconate transporter
R1457	-1000	1000	GLCUNTe<==>GLCUNT	D-Glucuronate transporter
R1458	-1000	1000	KOJAe<==>KOJA	Kojic acid transporter
R1459	-1000	1000	TARe+He<==>TAR+H	Tartrate transporter
R1460	-1000	1000	PROPe<==>PROP	Propionate transporter
R1461	-1000	1000	QTe<==>QT	quinate transporter protein
R1462	-1000	1000	SMEe<==>SME	Shikimate transporter
R1463	-1000	1000	GABAe<==>GABA	gamma-aminobutyric acid transporter
R1464	0	1000	GLYe+He-->GLY+H	Glycine transporter
R1465	0	1000	ALAe+He-->ALA+H	L-Alanine transporter
R1466	0	1000	BALAe+He-->BALA+H	beta-Alanine transporter
R1467	0	1000	ARGe+He-->ARG+H	arginine transporter
R1468	0	1000	ARGe+ATP+H2O-->ADP+ARG+H+PI	L-arginine transport via ABC system
R1469	0	1000	ASNe+He-->ASN+H	L-asparagine transmembrane transporter activity
R1470	0	1000	ASPe+He-->ASP+H	L-aspartate transmembrane transporter activity
R1471	0	1000	CYSe+He-->CYS+H	L-cystine transmembrane transporter
R1472	0	1000	ATP+CYS+H2O-->ADP+CYSe+H+PI	L-cysteine export via ABC system
R1473	0	1000	GLUe+He-->GLU+H	L-glutamate transmembrane transporter activity
R1474	0	1000	GLNe+He-->GLN+H	L-glutamine transmembrane transporter activity
R1475	0	1000	HISe+He-->HIS+H	L-Histidine transporter
R1476	0	1000	ILEe+He-->ILE+H	L-isoleucine transmembrane transporter
R1477	0	1000	LEUe+He-->LEU+H	L-Leucine transporter
R1478	0	1000	LYSe+He-->LYS+H	lysine transporter
R1479	0	1000	ATP+H2O+LYSe-->ADP+H+LYS+PI	L-lysine transport via ABC system
R1480	0	1000	METe+He-->MET+H	L-methionine secondary active transmembrane transporter
R1481	0	1000	PHEe+He-->PHE+H	L-Phenylalanine transporter
R1482	0	1000	PROe+He-->PRO+H	proline transporter
R1483	0	1000	ATP+H2O+PROe-->ADP+H+PI+PRO	L-proline transport via ABC system
R1484	0	1000	SERe+He-->SER+H	L-Serine transporter
R1485	0	1000	NA1e+SERe-->NA1+SER	L-Serine via sodium symport
R1486	0	1000	THRe+He-->THR+H	L-Threonine transport in/out via proton symport
R1487	0	1000	NA1e+THRe-->NA1+THR	L-Threonine via sodium symport
R1488	0	1000	TRPe+He-->TRP+H	L-tryptophan transport in/out via proton symport
R1489	0	1000	TYRe+He-->TYR+H	L-tyrosine transport in/out via proton symport
R1490	0	1000	VALe+He-->VAL+H	L-valine transport in/out via proton symport
R1491	-1000	1000	CITRe<==>CITR	L-Citrulline transporter
R1492	-1000	1000	ORNe+He<==>ORN+H	L-Ornithine transport in/out via proton symport
R1493	0	1000	ATP+H2O+ORNe-->ADP+H+ORN+PI	ornithine transport via ABC system
R1494	0	1000	PROPALe-->PROPAL	Propionaldehyde transporter
R1495	-1000	1000	ACALe<==>ACAL	Acetaldehyde transporter
R1496	-1000	1000	HEMEBe<==>HEMEB	heme transporter
R1497	-1000	1000	BTe+He<==>BT+H	biotin transporter
R1498	-1000	1000	He<==>H	h+ transporter
R1499	-1000	1000	PROPANOATEe<==>PROPANOATE	malonic acid uptake transmembrane transporter
R1500	-1000	1000	ITACONATE<==>ITACONATEe	itaconate transporter
R1501	-1000	1000	CAMPe<==>CAMP	3',5'-Cyclic AMP transporter
R1502	-1000	1000	ARTIFICIALP<==>ARTIFICIALPe	artificial protei transporter
R1503	-1000	1000	BUTYRATEe<==>BUTYRATE	butanoic acid transporter
R1504	-1000	1000	PECTINe<==>PECTIN	pectin transporter
R1505	-1000	1000	FRUCTANe<==>FRUCTAN	fructan transporter
R1506	-1000	1000	RHFRe<==>RHFR	L-Rhamnofuranose transporter
R1507	-1000	1000	XYLANe<==>XYLAN	Xylans transporter
R1508	-1000	1000	DEXTRINe<==>DEXTRIN	Dextrin transporter
R1509	-1000	1000	13GLUCANe<==>13GLUCAN	1,3-beta-D-Glucan transporter
R1510	-1000	1000	GLUAe<==>GLUA	D-Glucosaminide transporter
R1511	-1000	1000	STARe<==>STAR	Starch transporter
R1512	0	1000	DT-->DTe	Thymidine transporter
R1513	0	1000	SAMOB-->SAMOBe	S-adenosyl-4-methylthio-2-oxobutanoate transporter
R1514	-1000	1000	CELLOBe<==>CELLOB	cellobiose transporter
R1515	-1000	1000	ACTACe+He<==>ACTAC+H	Acetoacetate transport via proton symport
R1516	0	1000	ATP+H2O+NA1-->ADP+H+NA1e+PI	sodium transport out via ABC system	http://identifiers.org/ec-code/3.6.3.7
R1517	-1000	1000	He+NA1<==>H+NA1e	sodium transport in/out via proton antiport (one H+)
R1518	0	1000	SAMe+He-->SAM+H	S-adenosyl-L-methionine transport in via proton symport
R1519	0	1000	ATP+H2O+THMe-->ADP+H+PI+THM	thiamin transport via ABC system
R1520	-1000	1000	HEMEB<==>HEMEBm	heme transporter
R1521	-1000	1000	PIm+Hm<==>PI+H	mitochondrial phosphate transporter
R1522	-1000	1000	UREA<==>UREAm	urea transporter
R1523	0	1000	PYR-->PYRm	mitochondrial pyruvate transporter
R1524	0	1000	CITm+MAL-->CIT+MALm	mitochondrial citrate transporter		Aspni_transcript.chr_701G966.1
R1525	0	0	CIT+H<==>CITm+Hm	citrate transport, tricarboxylate carrier mitochondrial
R1526	0	1000	ACOm+MAL-->ACO+MALm	cis-Aconitate transporter
R1527	0	0	ICITm+MAL-->ICIT+MALm	Isocitrate transporter
R1528	-1000	1000	AKG<==>AKGm	mitochondrial oxoglutarate transporter
R1529	-1000	1000	OA<==>OAm	Putative oxaloacetate transporter
R1530	0	1000	FUMm+SUCC-->FUM+SUCCm	succinate-fumarate transport, mitochondrial
R1531	0	0	MAL+SUCCm<==>MALm+SUCC	dicarboxylate transport, mitochondrial
R1532	0	0	PIm+SUCC-->PI+SUCCm	succinate transport, mitochondrial
R1533	-1000	1000	FUM<==>FUMm	Fumarate transporter
R1534	-1000	1000	ICIT<==>ICITm	Isocitrate transporter
R1535	-1000	1000	FOR<==>FORm	Formate transporter
R1536	-1000	1000	THF<==>THFm	Tetrahydrofolate transporter
R1537	-1000	1000	METTHF<==>METTHFm	5,10-Methylenetetrahydrofolate transporter
R1538	-1000	1000	CAP<==>CAPm	Carbamoyl phosphate transporter
R1539	-1000	1000	3OA<==>3OAm	3-oxoadipate transporter
R1540	-1000	1000	GABA<==>GABAm	4-Aminobutanoate transporter
R1541	-1000	1000	PROPm<==>PROP	Propionate transporter
R1542	-1000	1000	THRm+Hm<==>THR+H	threonine mitochondrial transport via proton symport
R1543	-1000	1000	ARGm<==>ARG	arginine transporter
R1544	-1000	1000	LEUm<==>LEU	L-Leucine transporter
R1545	-1000	1000	ILEm<==>ILE	L-isoleucine transporter
R1546	-1000	1000	ORNm+H<==>ORN+Hm	mitochondrial ornithine transporter
R1547	-1000	1000	VALm<==>VAL	L-Valine transporter
R1548	-1000	1000	LYSm<==>LYS	lysine transporter
R1549	0	0	ASPm+GLU<==>ASP+GLUm	mitochondrial aspartate/glutamate transporter
R1550	0	0	GLU+H<==>GLUm+Hm	L-glutamate reversible transport via proton symport, mitochondrial
R1551	-1000	1000	PRO<==>PROm	proline transporter
R1552	-1000	1000	GLY<==>GLYm	Glycine transporter
R1553	0	1000	ASN-->ASNm	L-Asparagine transporter
R1554	0	1000	GLN-->GLNm	L-Glutamine transporter
R1555	0	1000	MET-->METm	L-Methionine transporter
R1556	0	1000	TYR-->TYRm	L-Tyrosine transporter
R1557	0	1000	TRP-->TRPm	L-Tryptophan transporter
R1558	-1000	1000	CITR<==>CITRm	L-Citrulline transporter
R1559	0	0	MAL+AKGm<==>MALm+AKG	mitochondrial oxoglutarate transporter
R1560	0	0	MAL+PIm<==>MALm+PI	malate transport, mitochondrial
R1561	-1000	1000	PPCOA<==>PPCOAm	Propanoyl-coa transporter
R1562	-1000	1000	ACTAC<==>ACTACm	Acetoacetate transporter
R1563	-1000	1000	OIVAL<==>OIVALm	(R)-2-Oxoisovalerate transporter
R1564	-1000	1000	RTHIOm<==>RTHIO	Reduced thioredoxin transporter
R1565	-1000	1000	OTHIO<==>OTHIOm	Oxidized thioredoxin transporter
R1566	-1000	1000	LAC<==>LACm	lactate transporter
R1567	-1000	1000	LLAC<==>LLACm	lactate transporter
R1568	0	1000	AMIEVULm-->AMIEVUL	5-aminolevulinate transporter
R1569	-1000	1000	AKP<==>AKPm	2-Dehydropantoate transporter
R1570	-1000	1000	DHF<==>DHFm	7,8-Dihydrofolate transporter
R1571	-1000	1000	H2O<==>H2Om	h2o transporter
R1572	-1000	1000	O2<==>O2m	o2 transporter
R1573	-1000	1000	CO2<==>CO2m	co2 transporter
R1574	-1000	1000	NH3<==>NH3m	ammonium transporter
R1575	-1000	1000	ETH<==>ETHm	ethanol transporter
R1576	-1000	1000	ACAL<==>ACALm	Acetaldehyde transporter
R1577	-1000	1000	AC+H<==>ACm+Hm	acetate transport in/out via proton symport
R1578	0	0	ACCOA<==>ACCOAm	acetyl CoA transporter
R1579	-1000	1000	FOLATE<==>FOLATEm	mitochondrial folate transporter
R1580	-1000	1000	COA<==>COAm	CoA transporter
NTR1	-1000	1000	BALe<==>BAL	benzaldehyde transporter
NTR2	0	1000	CPGIII-->CPGIIIm	coproporphyrinogen III transporter
NTR3	-1000	1000	H2O2<==>H2O2m	hydrogen peroxide transporter
NTR4	-1000	1000	HCNe<==>HCN	hydrogen cyanide transporter
NTR5	-1000	1000	PHNe<==>PHN	phenanthrene transporter
NTR6	-1000	1000	PHLe<==>PHL	phenol transporter
NTR7	-1000	1000	TSTe<==>TST	testosterone transporter
NTR8	-1000	1000	ANDe<==>AND	androstenedione transporter
NTR9	-1000	1000	DHANDe<==>DHAND	dehydroepiandrosterone transporter
NTR10	-1000	1000	PHANe<==>PHAN	phenylacetonitrile transporter
NR1	0	1000	CELLUe+H2Oe-->BDGLCe	glucan 1,4-beta-glucosidase	http://identifiers.org/kegg.reaction/R06077	Aspni_transcript.chr_102G180.1 OR Aspni_transcript.chr_304G200.1 OR Aspni_transcript.chr_304G429.1 OR Aspni_transcript.chr_501G134.1 OR Aspni_transcript.chr_501G145.1 OR Aspni_transcript.chr_601G275.1 OR Aspni_transcript.chr_601G425.2 OR Aspni_transcript.chr_601G425.1 OR Aspni_transcript.chr_601G425.3 OR Aspni_transcript.chr_601G425.4 OR Aspni_transcript.chr_701G38.2 OR Aspni_transcript.chr_701G3…
NR2	0	1000	STACe+H2Oe-->MNNTe+FRUe	stachyose fructohydrolase	http://identifiers.org/kegg.reaction/R06101	Aspni_transcript.chr_302G484.1
NR3	0	1000	GALACTANe+H2Oe-->GLACe	galactan galactohydrolase	http://identifiers.org/kegg.reaction/R06202	Aspni_transcript.chr_102G550.1 OR Aspni_transcript.chr_202G981.2 OR Aspni_transcript.chr_202G981.1 OR Aspni_transcript.chr_202G1141.1 OR Aspni_transcript.chr_401G357.1 OR Aspni_transcript.chr_802G1101.1 OR Aspni_transcript.chr_802G1102.1 OR Aspni_transcript.chr_802G1103.1
NR4	-1000	1000	GALOL+NAD<==>SOR+NADH	galactitol:sorbose interconversion
NR5	0	1000	D345THBe+H2Oe-->2*345THBe	digallate acylhydrolase	http://identifiers.org/kegg.reaction/R00053	Aspni_transcript.chr_402G53.1 OR Aspni_transcript.chr_501G83.1 OR Aspni_transcript.chr_501G173.1 OR Aspni_transcript.chr_601G423.1 OR Aspni_transcript.chr_602G432.1 OR Aspni_transcript.chr_701G334.1 OR Aspni_transcript.chr_701G379.1 OR Aspni_transcript.chr_802G864.1
NR6	0	1000	IP6e+4*H2Oe-->IP2e+4*PIe	phytate degradation	http://identifiers.org/kegg.reaction/R03372, http://identifiers.org/kegg.reaction/R03394	Aspni_transcript.chr_304G280.1
NR7	0	1000	CLGe+H2Oe-->CAFe+QTe	chlorogenate hydrolase	http://identifiers.org/kegg.reaction/R02997
NR8	0	1000	LNMe+H2Oe-->ACHe+BDGLCe	linamarase	http://identifiers.org/kegg.reaction/R10040	Aspni_transcript.chr_102G180.1 OR Aspni_transcript.chr_304G200.1 OR Aspni_transcript.chr_304G429.1 OR Aspni_transcript.chr_501G134.1 OR Aspni_transcript.chr_501G145.1 OR Aspni_transcript.chr_601G275.1 OR Aspni_transcript.chr_601G425.2 OR Aspni_transcript.chr_601G425.1 OR Aspni_transcript.chr_601G425.3 OR Aspni_transcript.chr_601G425.4 OR Aspni_transcript.chr_701G38.2 OR Aspni_transcript.chr_701G3…
NR9	0	1000	QCTe+O2e-->2PCe+COe	quercetin 2,3-dioxygenase	http://identifiers.org/kegg.reaction/R02156	Aspni_transcript.chr_101G380.1
NR10	0	1000	AMYDe+H2Oe-->PRNSe+DGLCe	amygdalin beta-glucosidase	http://identifiers.org/kegg.reaction/R02985	Aspni_transcript.chr_102G180.1 OR Aspni_transcript.chr_304G200.1 OR Aspni_transcript.chr_304G429.1 OR Aspni_transcript.chr_501G134.1 OR Aspni_transcript.chr_501G145.1 OR Aspni_transcript.chr_601G275.1 OR Aspni_transcript.chr_601G425.2 OR Aspni_transcript.chr_601G425.1 OR Aspni_transcript.chr_601G425.3 OR Aspni_transcript.chr_601G425.4 OR Aspni_transcript.chr_701G38.2 OR Aspni_transcript.chr_701G3…
NR11	0	1000	PRNSe+H2Oe-->MDNe+DGLCe	prunasin beta-D-glucohydrolase	http://identifiers.org/kegg.reaction/R02558	Aspni_transcript.chr_102G180.1 OR Aspni_transcript.chr_304G200.1 OR Aspni_transcript.chr_304G429.1 OR Aspni_transcript.chr_501G134.1 OR Aspni_transcript.chr_501G145.1 OR Aspni_transcript.chr_601G275.1 OR Aspni_transcript.chr_601G425.2 OR Aspni_transcript.chr_601G425.1 OR Aspni_transcript.chr_601G425.3 OR Aspni_transcript.chr_601G425.4 OR Aspni_transcript.chr_701G38.2 OR Aspni_transcript.chr_701G3…
NR12	0	1000	MDNe-->HCNe+BALe	mandelonitrile lyase	http://identifiers.org/kegg.reaction/R01767
NR13	-1000	1000	PCNe+H2Oe<==>6APCNe+PHACe	penicillin amidohydrolase	http://identifiers.org/kegg.reaction/R04103
NR14	0	1000	4NPPe+H2Oe-->4NPe+PIe	4-nitrophenyl phosphate phosphohydrolase	http://identifiers.org/kegg.reaction/R03024	Aspni_transcript.chr_201G162.1 OR Aspni_transcript.chr_401G461.1 OR Aspni_transcript.chr_401G619.1 OR Aspni_transcript.chr_402G1098.1 OR Aspni_transcript.chr_801G344.1
NR15	-1000	1000	UDPGAL<==>UDPGALF	UDP-alpha-D-galactopyranose furanomutase	http://identifiers.org/kegg.reaction/R00505
NR16	0	1000	LAOL+NAD-->LARAB+NADH+H	L-arabitol:NAD+ 1-oxidoreductase	http://identifiers.org/kegg.reaction/R01758
NR17	0	1000	XOL+NAD-->XYL+NADH+H	xylitol:NAD+ oxidoreductase	http://identifiers.org/kegg.reaction/R09477	Aspni_transcript.chr_202G388.1
NR18	-1000	1000	ACCOAm+CARm<==>COAm+ALCARm	acetyl-CoA:carnitine O-acetyltransferase	http://identifiers.org/kegg.reaction/R02396	Aspni_transcript.chr_801G109.1
NR19	-1000	1000	CARm+ALCAR<==>CAR+ALCARm	carnitine:acetylcarnitine exchange
NR20	-1000	1000	ACCOA+CAR<==>COA+ALCAR	acetyl-CoA:carnitine O-acetyltransferase	http://identifiers.org/kegg.reaction/R02396	Aspni_transcript.chr_801G109.1
NR21	0	1000	TYR+O2-->LDOPA+H2O	L-tyrosine:oxygen oxidoreductase	http://identifiers.org/kegg.reaction/R00731	Aspni_transcript.chr_301G253.1
NR22	0	1000	O2+2*TYR-->2*LDOPA	1,2-benzenediol:oxygen oxidoreductase	http://identifiers.org/kegg.reaction/R00031	Aspni_transcript.chr_301G253.1
NR23	0	1000	DPA+H2O+O2-->DHPHA+NH3+H2O2	4-(2-Aminoethyl)-1,2-benzenediol:oxygen oxidoreductase	http://identifiers.org/kegg.reaction/R04300	Aspni_transcript.chr_101G108.1 OR Aspni_transcript.chr_201G64.1 OR Aspni_transcript.chr_201G64.2 OR Aspni_transcript.chr_401G532.1 OR Aspni_transcript.chr_402G1011.1 OR Aspni_transcript.chr_501G110.1 OR Aspni_transcript.chr_601G56.1
NR24	0	1000	LDOPA-->DPA+CO2	3,4-dihydroxy-L-phenylalanine carboxy-lyase	http://identifiers.org/kegg.reaction/R02080	Aspni_transcript.chr_202G86.1 OR Aspni_transcript.chr_202G229.1 OR Aspni_transcript.chr_602G581.1 OR Aspni_transcript.chr_701G439.1
NR25	0	1000	O2+2*LDOPA-->2*DQ+2*H2O	3,4-dihydroxy-L-phenylalanine:oxygen oxidoreductase	http://identifiers.org/kegg.reaction/R00045	Aspni_transcript.chr_301G253.1
NR26	0	1000	T3P2+H2O-->GLYN+PI	glycerone phosphate phosphohydrolase	http://identifiers.org/kegg.reaction/R01010	Aspni_transcript.chr_201G162.1 OR Aspni_transcript.chr_401G461.1 OR Aspni_transcript.chr_401G619.1 OR Aspni_transcript.chr_801G344.1
NR27	0	1000	ACCOA+3*MALCOA+NADPH-->6MSA+4*COA+3*CO2+NADP+H2O	6-methylsalicylic acid synthase	http://identifiers.org/kegg.reaction/R07253	Aspni_transcript.chr_501G8.1
NR28	0	1000	HCN+H2O-->FMM	formamide hydro-lyase	http://identifiers.org/kegg.reaction/R01408	Aspni_transcript.chr_202G1357.1
NR29	0	1000	TRP+DMPP-->DMAT+PPI	4-dimethylallyltryptophan synthase	http://identifiers.org/kegg.reaction/R02943
NR30	0	1000	DMPP+TRP-->PPI+MBT	dimethylallyl-diphosphate:L-tryptophan dimethylallyltransferase	http://identifiers.org/kegg.reaction/R01657
NR31	0	1000	PHN+O2+NADH+H-->PHNO+H2O+NAD	phenanthrene degradation	http://identifiers.org/kegg.reaction/R05655
NR32	0	1000	PHL+O2+NADPH+H-->CCL+NADP+H2O	phenol,NADPH:oxygen oxidoreductase (2-hydroxylating)	http://identifiers.org/kegg.reaction/R00815	Aspni_transcript.chr_202G1109.1 OR Aspni_transcript.chr_302G396.1 OR Aspni_transcript.chr_302G396.2 OR Aspni_transcript.chr_304G634.1 OR Aspni_transcript.chr_601G165.1 OR Aspni_transcript.chr_602G453.1 OR Aspni_transcript.chr_802G621.1
NR33	0	1000	PHPYR+O2-->2HPAC+CO2	phenylpyruvate:oxygen oxidoreductase (hydroxylating,decarboxylating)	http://identifiers.org/kegg.reaction/R01372	Aspni_transcript.chr_602G121.1 OR Aspni_transcript.chr_701G201.1
NR34	0	1000	TST+NAD-->AND+NADH+H	testosterone:NAD+ 17-oxidoreductase	http://identifiers.org/kegg.reaction/R01836
NR35	0	1000	TST+NADP-->AND+NADPH+H	testosterone:NADP+ 17-oxidoreductase	http://identifiers.org/kegg.reaction/R01838
NR36	0	1000	DHAND+NAD-->AND+NADH+H	3beta-Hydroxyandrost-5-en-17-one:NAD+ 3-oxidoreductase	http://identifiers.org/kegg.reaction/R01837	Aspni_transcript.chr_202G149.1 OR Aspni_transcript.chr_304G299.1 OR Aspni_transcript.chr_801G454.1
NR37	0	1000	PHAN+H2O-->PHAC+NH3	phenylacetonitrile aminohydrolase	http://identifiers.org/kegg.reaction/R07855	Aspni_transcript.chr_202G1135.1 OR Aspni_transcript.chr_202G1357.1 OR Aspni_transcript.chr_301G289.1 OR Aspni_transcript.chr_502G50.1 OR Aspni_transcript.chr_801G124.1 OR Aspni_transcript.chr_802G805.1 OR Aspni_transcript.chr_802G1149.1
NR38	0	0	GALACTANe<==>	galactan input
NR39	0	0	D345THBe<==>	digallate input
NR40	0	0	IP6e<==>	phytate input
NR41	0	0	CLGe<==>	chlorogenate input
NR42	0	0	LNMe<==>	linamarin input
NR43	0	0	QCTe<==>	quercetin input
NR44	0	0	AMYDe<==>	amygdalin input
NR45	0	0	PRNSe<==>	prunasin input
NR46	0	0	MDNe<==>	mandelonitrile input
NR47	0	0	PCNe<==>	penicillin G input
NR48	0	0	4NPPe<==>	4-nitrophenyl phosphate input
NR49	0	0	DIGALURe<==>	digalacturonate input
NR50	0	0	6MSA<==>	6-methylsalicylate output
NR51	0	0	PHNe<==>	phenanthrene input
NR52	0	0	PHLe<==>	phenol input
NR53	0	0	TSTe<==>	testosterone input
NR54	0	0	DHANDe<==>	dehydroepiandrosterone input
NR55	0	0	PHANe<==>	phenylacetonitrile input
NR56	0	0	CAFe<==>	caffeate output
NR57	0	0	ACHe<==>	acetone cyanohydrin output
NR58	0	0	FMM<==>	formamide output
NR59	0	0	6APCNe<==>	6-aminopenicillanate output
NR60	0	0	IP2e<==>	1D-myo-Inositol 1,4-bisphosphate output
NR61	0	0	4NPe<==>	4-nitrophenol output
NR62	0	0	MNNTe<==>	manninotriose output
NR63	0	0	2PCe<==>	2-protocatechoylphloroglucinolcarboxylate output
NR64	0	0	COe<==>	carbon monoxide output
NR65	0	0	LDOPA<==>	L-Dopa output
NR66	0	0	DHPHA<==>	3,4-dihydroxyphenylacetaldehyde output
NR67	0	0	DQ<==>	dopaquinone output
NR68	0	0	DMAT<==>	dimethylallyltryptophan output
NR69	0	0	MBT<==>	4-(3-Methylbut-2-enyl)-L-tryptophan output
[truncated: 210 more rows]

## Sheet: Transcripts
Transcript ID
[truncated: 1,327 more rows]

[truncated: 1 more sheets: Biomass]
